# Supplementary material for: 7-Chloro-5-cyclo­propyl-9-methyl-5H-4,5,6,10-tetra­aza­dibenzo[a,d]cyclo­hepten-11(10H)-one
Source: Acta Crystallogr Sect E Struct Rep Online. 2011 May 20;67(Pt 6):o1445–6. doi: 10.1107/S1600536811018022 (PMC3120426; doi:10.1107/S1600536811018022)
Supplement: Supplementary file 1 [file e-67-o1445-sup1.cif]

##############################################################################
#                                                                            #
# This CIF contains the data in a paper accepted for publication in          #
# Acta Crystallographica Section E. It conforms to the requirements of       #
# Notes for Authors for Acta Crystallographica Section E, and has been       #
# peer reviewed under the auspices of the IUCr Commission on Journals.       #
#                                                                            #
# Full details of the Crystallographic Information File format               #
# are given in the paper "The Crystallographic Information File (CIF):       #
# a New Standard Archive File for Crystallography" by S. R. Hall, F. H.      #
# Allen and I. D. Brown [Acta Cryst. (1991), A47, 655-685].                  #
#                                                                            #
# The current version of the core CIF dictionary is obtainable from          #
# ftp://ftp.iucr.org/pub/cif_core.dic.                                       #
#                                                                            #
# Software is freely available for graphical display of the structure(s)     #
# in this CIF. For information consult the CIF software page                 #
# http://www.iucr.org/resources/cif/software.                                #
#                                                                            #
# This file may be used for bona fide research purposes within the           #
# scientific community so long as proper attribution is given to the journal # 
# article from which it was obtained.                                        #
#                                                                            #
##############################################################################
data_global
_audit_creation_method     'PLATON <TABLE ACC> option'
_journal_date_recd_electronic     2011-04-16
_journal_date_accepted     2011-05-12
_journal_name_full     'Acta Crystallographica, Section E'
_journal_year     2011
_journal_volume     67
_journal_issue      6
_journal_page_first     o1445
_journal_page_last     o1446
_journal_paper_category     QO
_journal_coeditor_code     GK2369
_publ_contact_author_name     'Dr. M. A. Sridhar'
_publ_contact_author_address
;Department of Studies in Physics
Manasagangotri
University of Mysore
Mysore 570 006
INDIA
;
_publ_contact_author_email     mas@physics.uni-mysore.ac.in
_publ_contact_author_fax     '+91 821 2419333'
_publ_contact_author_phone     '+91 821 2419333'
_publ_section_title
;\
7-Chloro-5-cyclopropyl-9-methyl-5<i>H</i>-4,5,6,10-tetraazadibenzo[<i>a</i>,\
<i>d</i>]cyclohepten-11(10<i>H</i>)-one
;
loop_
    _publ_author_name
    _publ_author_address
    'S. Naveen'
;
Department of Physics
Sri Bhagawan Mahaveer Jain College of Engineering
Jain University
Bangalore 562 112
India
;
    'N. R. Thimmegowda'
;
Department of Studies in Chemistry
Manasagangotri
University of Mysore
Mysore 570 006
India
;
    'H. R. Manjunath'
;
Department of Studies in Physics
Manasagangotri
University of Mysore
Mysore 570 006
India
;
    'M. A. Sridhar'
;
Department of Studies in Physics
Manasagangotri
University of Mysore
Mysore 570 006
India
;
    'J. Shashidhara Prasad'
;
Sri Sathya Sai Institute of Higher Learning,
Prasanthi Nilayam, 515 134,
India
;
    'K. S. Rangappa'
;
Department of Studies in Chemistry
Manasagangotri
University of Mysore
Mysore 570 006
India
;
data_I
_chemical_name_systematic
;
7-Chloro-5-cyclopropyl-9-methyl-5<i>H</i>-4,5,6,10-
tetraazadibenzo[<i>a</i>,<i>d</i>]cyclohepten-11(10<i>H</i>)-one
;
_chemical_name_common     ?
_chemical_formula_moiety     'C15 H13 Cl N4 O'
_chemical_formula_sum     'C15 H13 Cl N4 O'
_chemical_formula_structural     ?
_chemical_formula_iupac     'C15 H13 Cl N4 O'
_chemical_formula_weight     300.74
_chemical_melting_point     ?
_symmetry_cell_setting     orthorhombic
_symmetry_space_group_name_H-M     'P b c a'
_symmetry_space_group_name_Hall     '-P 2ac 2ab'
loop_
    _symmetry_equiv_pos_site_id
    _symmetry_equiv_pos_as_xyz
    1 x,y,z
    2 1/2-x,-y,1/2+z
    3 1/2+x,1/2-y,-z
    4 -x,1/2+y,1/2-z
    5 -x,-y,-z
    6 1/2+x,y,1/2-z
    7 1/2-x,1/2+y,z
    8 x,1/2-y,1/2+z
_cell_length_a     12.7750(6)
_cell_length_b     13.5870(7)
_cell_length_c     16.4920(9)
_cell_angle_alpha     90
_cell_angle_beta     90
_cell_angle_gamma     90
_cell_volume     2862.6(3)
_cell_formula_units_Z     8
_cell_measurement_reflns_used     4721
_cell_measurement_theta_min     2.49
_cell_measurement_theta_max     25.03
_cell_measurement_temperature     293
_cell_special_details
;
;
_exptl_crystal_description     'block'
_exptl_crystal_colour     'brown'
_exptl_crystal_size_max     0.27
_exptl_crystal_size_mid     0.25
_exptl_crystal_size_min     0.25
_exptl_crystal_size_rad     ?
_exptl_crystal_density_diffrn     1.396
_exptl_crystal_density_meas     ?
_exptl_crystal_density_method     'Not measured'
_exptl_crystal_F_000     1248
_exptl_absorpt_coefficient_mu     0.271
_exptl_absorpt_correction_type     none
_exptl_absorpt_process_details     ?
_exptl_absorpt_correction_T_min     ?
_exptl_absorpt_correction_T_max     ?
_exptl_special_details
;
;
_diffrn_ambient_temperature     293
_diffrn_radiation_type     'MoK\a'
_diffrn_radiation_wavelength     0.71073
_diffrn_radiation_source     'fine-focus sealed tube'
_diffrn_radiation_monochromator     graphite
_diffrn_measurement_device_type     'MacScience DIPLabo 32001'
_diffrn_measurement_method     \w
_diffrn_detector_area_resol_mean     10.0
_diffrn_reflns_number     4721
_diffrn_reflns_av_R_equivalents     0.014
_diffrn_reflns_av_sigmaI/netI     0.019
_diffrn_reflns_theta_min     3.24
_diffrn_reflns_theta_max     25.03
_diffrn_reflns_theta_full     25.03
_diffrn_measured_fraction_theta_max     0.996
_diffrn_measured_fraction_theta_full     0.996
_diffrn_reflns_limit_h_min     -15
_diffrn_reflns_limit_h_max     15
_diffrn_reflns_limit_k_min     -16
_diffrn_reflns_limit_k_max     16
_diffrn_reflns_limit_l_min     -19
_diffrn_reflns_limit_l_max     19
_diffrn_reflns_reduction_process
;
;
_diffrn_standards_number     0
_refine_special_details
;
Refinement on <i>F</i>^2^ for ALL reflections except those flagged by the user
for potential systematic errors. Weighted <i>R</i>-factors <i>wR</i> and all
goodnesses of fit <i>S</i> are based on <i>F</i>^2^, conventional
<i>R</i>-factors <i>R</i> are based on <i>F</i>, with <i>F</i> set to zero for
negative <i>F</i>^2^. The observed criterion of <i>F</i>^2^ > \s(<i>F</i>^2^)
is used only for calculating -<i>R</i>-factor-obs <i>etc</i>. and is not
relevant to the choice of reflections for refinement. <i>R</i>-factors based
on <i>F</i>^2^ are statistically about twice as large as those based on
<i>F</i>, and <i>R</i>-factors based on ALL data will be even larger.
;
_reflns_number_total     2525
_reflns_number_gt     2155
_reflns_threshold_expression     I>2\s(I)
_refine_ls_structure_factor_coef     Fsqd
_refine_ls_matrix_type     full
_refine_ls_R_factor_all     0.0476
_refine_ls_R_factor_gt     0.0402
_refine_ls_wR_factor_gt     0.1081
_refine_ls_wR_factor_ref     0.1136
_refine_ls_goodness_of_fit_ref     1.033
_refine_ls_restrained_S_all     1.033
_refine_ls_number_reflns     2525
_refine_ls_number_parameters     192
_refine_ls_number_restraints     0
_refine_ls_number_constraints     ?
_refine_ls_hydrogen_treatment     constr
_refine_ls_weighting_scheme     calc
_refine_ls_weighting_details
         'calc w=1/[\s^2^(Fo^2^)+(0.0590P)^2^+1.1189P] where P=(Fo^2^+2Fc^2^)/3'
_atom_sites_solution_hydrogens     geom
_atom_sites_solution_primary     direct
_atom_sites_solution_secondary     difmap
_refine_ls_shift/su_max     0.013
_refine_ls_shift/su_mean     0.001
_refine_diff_density_max     0.337
_refine_diff_density_min     -0.393
_refine_ls_extinction_method     'SHELXL97 (Sheldrick, 2008)'
_refine_ls_extinction_coef     0.0027(7)
_refine_ls_extinction_expression
                                  'FC^*^=KFC[1+0.001XFC^2^\L^3^/SIN(2\Q)]^-1/4^'
_refine_ls_abs_structure_details     ?
_refine_ls_abs_structure_Flack     .
loop_
    _atom_type_symbol
    _atom_type_description
    _atom_type_scat_dispersion_real
    _atom_type_scat_dispersion_imag
    _atom_type_scat_source
    O O 0.0106 0.0060 'International Tables Vol C Tables 4.2.6.8 and 6.1.1.4'
    N N 0.0061 0.0033 'International Tables Vol C Tables 4.2.6.8 and 6.1.1.4'
    Cl Cl 0.1484 0.1585 'International Tables Vol C Tables 4.2.6.8 and 6.1.1.4'
    H H 0.0000 0.0000 'International Tables Vol C Tables 4.2.6.8 and 6.1.1.4'
    C C 0.0033 0.0016 'International Tables Vol C Tables 4.2.6.8 and 6.1.1.4'
_computing_data_collection     'XPRESS (MacScience, 2002)'
_computing_cell_refinement     'SCALEPACK (Otwinowski & Minor, 1997)'
_computing_data_reduction     'DENZO (Otwinowski & Minor, 1997) and SCALEPACK'
_computing_structure_solution     'SHELXS97 (Sheldrick, 2008)'
_computing_structure_refinement     'SHELXL97 (Sheldrick, 2008)'
_computing_molecular_graphics
                               'PLATON (Spek, 2009) and ORTEPII (Johnson, 1976)'
_computing_publication_material     'SHELXL97 (Sheldrick, 2008)'
loop_
    _atom_site_type_symbol
    _atom_site_label
    _atom_site_fract_x
    _atom_site_fract_y
    _atom_site_fract_z
    _atom_site_U_iso_or_equiv
    _atom_site_thermal_displace_type
    _atom_site_calc_flag
    _atom_site_refinement_flags
    _atom_site_occupancy
    Cl Cl19 0.26118(5) 0.13670(5) 0.51234(4) 0.0776(3) Uani . . 1.000
    O O21 0.00487(10) -0.08660(9) 0.11274(8) 0.0483(4) Uani . . 1.000
    N N1 -0.00616(11) 0.11150(10) 0.29568(8) 0.0364(4) Uani . . 1.000
    N N3 0.12574(12) 0.11681(11) 0.39490(9) 0.0434(5) Uani . . 1.000
    N N8 0.07762(12) -0.06760(11) 0.23540(9) 0.0421(5) Uani . . 1.000
    N N14 -0.01401(12) 0.23835(11) 0.19903(9) 0.0445(5) Uani . . 1.000
    C C2 0.08540(13) 0.07028(12) 0.33068(10) 0.0360(5) Uani . . 1.000
    C C4 0.21102(16) 0.07779(15) 0.42695(12) 0.0490(6) Uani . . 1.000
    C C5 0.26156(16) -0.00449(16) 0.39890(12) 0.0524(7) Uani . . 1.000
    C C6 0.22027(15) -0.05343(14) 0.33216(12) 0.0462(6) Uani . . 1.000
    C C7 0.12823(14) -0.01540(12) 0.29831(10) 0.0378(5) Uani . . 1.000
    C C9 0.03801(13) -0.03110(13) 0.16565(10) 0.0365(5) Uani . . 1.000
    C C10 0.03435(13) 0.07739(13) 0.15357(10) 0.0371(5) Uani . . 1.000
    C C11 0.04651(16) 0.11305(14) 0.07545(11) 0.0449(6) Uani . . 1.000
    C C12 0.03218(17) 0.21156(15) 0.05952(12) 0.0521(7) Uani . . 1.000
    C C13 0.00047(17) 0.27026(15) 0.12274(12) 0.0530(7) Uani . . 1.000
    C C15 0.00547(13) 0.14368(12) 0.21449(10) 0.0344(5) Uani . . 1.000
    C C16 -0.07237(15) 0.16871(13) 0.34905(10) 0.0419(5) Uani . . 1.000
    C C17 -0.18729(17) 0.15434(18) 0.33813(13) 0.0600(7) Uani . . 1.000
    C C18 -0.13242(19) 0.11117(17) 0.41005(13) 0.0626(8) Uani . . 1.000
    C C20 0.27121(18) -0.14459(17) 0.29923(18) 0.0685(8) Uani . . 1.000
    H H5 0.32220 -0.02710 0.42400 0.0630 Uiso calc R 1.000
    H H8 0.07130 -0.13010 0.24230 0.0510 Uiso calc R 1.000
    H H11 0.06440 0.07030 0.03370 0.0540 Uiso calc R 1.000
    H H12 0.04350 0.23730 0.00800 0.0630 Uiso calc R 1.000
    H H13 -0.01180 0.33650 0.11200 0.0640 Uiso calc R 1.000
    H H16 -0.04800 0.23440 0.36480 0.0500 Uiso calc R 1.000
    H H17A -0.21030 0.10970 0.29580 0.0720 Uiso calc R 1.000
    H H17B -0.23270 0.21050 0.34720 0.0720 Uiso calc R 1.000
    H H18A -0.14470 0.14120 0.46250 0.0750 Uiso calc R 1.000
    H H18B -0.12240 0.04040 0.41120 0.0750 Uiso calc R 1.000
    H H20A 0.33340 -0.15860 0.32980 0.1030 Uiso calc R 1.000
    H H20B 0.28930 -0.13450 0.24330 0.1030 Uiso calc R 1.000
    H H20C 0.22350 -0.19900 0.30350 0.1030 Uiso calc R 1.000
loop_
    _atom_site_aniso_label
    _atom_site_aniso_U_11
    _atom_site_aniso_U_22
    _atom_site_aniso_U_33
    _atom_site_aniso_U_12
    _atom_site_aniso_U_13
    _atom_site_aniso_U_23
    Cl19 0.0725(4) 0.0946(5) 0.0656(4) 0.0017(3) -0.0270(3) -0.0291(3)
    O21 0.0605(9) 0.0418(7) 0.0425(7) 0.0021(6) -0.0068(6) -0.0094(6)
    N1 0.0424(8) 0.0363(8) 0.0306(7) 0.0038(6) 0.0007(6) 0.0004(6)
    N3 0.0483(9) 0.0435(9) 0.0384(8) -0.0026(7) -0.0034(7) -0.0029(6)
    N8 0.0541(9) 0.0305(7) 0.0417(8) -0.0012(6) -0.0085(7) -0.0020(6)
    N14 0.0589(9) 0.0352(8) 0.0393(8) 0.0042(7) 0.0000(7) 0.0018(6)
    C2 0.0397(9) 0.0355(9) 0.0327(8) -0.0036(7) -0.0003(7) 0.0023(7)
    C4 0.0498(11) 0.0538(12) 0.0435(10) -0.0054(9) -0.0078(9) -0.0036(9)
    C5 0.0459(11) 0.0594(12) 0.0520(11) 0.0021(9) -0.0134(9) -0.0010(10)
    C6 0.0451(10) 0.0427(10) 0.0508(11) 0.0018(8) -0.0051(8) 0.0015(8)
    C7 0.0435(9) 0.0337(9) 0.0363(9) -0.0023(7) -0.0044(7) 0.0027(7)
    C9 0.0378(9) 0.0380(9) 0.0338(9) 0.0012(7) 0.0005(7) -0.0042(7)
    C10 0.0389(9) 0.0388(9) 0.0337(9) -0.0011(7) -0.0017(7) -0.0010(7)
    C11 0.0526(11) 0.0495(11) 0.0326(9) -0.0007(9) 0.0012(8) -0.0032(8)
    C12 0.0684(13) 0.0528(11) 0.0351(10) -0.0018(10) 0.0012(9) 0.0085(9)
    C13 0.0744(14) 0.0393(11) 0.0454(11) 0.0031(9) 0.0005(10) 0.0091(8)
    C15 0.0373(9) 0.0336(8) 0.0324(8) -0.0004(7) -0.0018(7) 0.0000(7)
    C16 0.0513(10) 0.0386(9) 0.0359(9) 0.0038(8) 0.0054(8) -0.0023(7)
    C17 0.0479(11) 0.0705(14) 0.0615(13) 0.0062(10) 0.0079(10) -0.0075(11)
    C18 0.0743(15) 0.0587(13) 0.0549(13) 0.0029(11) 0.0254(11) 0.0067(10)
    C20 0.0592(13) 0.0570(13) 0.0892(17) 0.0176(11) -0.0199(12) -0.0173(13)
_geom_special_details
;
Bond distances, angles <i>etc</i>. have been calculated using the rounded
fractional coordinates. All su's are estimated from the variances of the
(full) variance-covariance matrix. The cell e.s.d.'s are taken into account in
the estimation of distances, angles and torsion angles
;
loop_
    _geom_bond_atom_site_label_1
    _geom_bond_atom_site_label_2
    _geom_bond_site_symmetry_1
    _geom_bond_site_symmetry_2
    _geom_bond_distance
    _geom_bond_publ_flag
    Cl19 C4 . . 1.742(2) no
    O21 C9 . . 1.229(2) no
    N1 C2 . . 1.420(2) no
    N1 C15 . . 1.416(2) no
    N1 C16 . . 1.447(2) no
    N3 C2 . . 1.337(2) no
    N3 C4 . . 1.322(3) no
    N8 C7 . . 1.413(2) no
    N8 C9 . . 1.351(2) no
    N14 C13 . . 1.344(2) no
    N14 C15 . . 1.335(2) no
    N8 H8 . . 0.8600 no
    C2 C7 . . 1.393(2) no
    C4 C5 . . 1.371(3) no
    C5 C6 . . 1.390(3) no
    C6 C20 . . 1.501(3) no
    C6 C7 . . 1.400(3) no
    C9 C10 . . 1.488(2) no
    C10 C15 . . 1.399(2) no
    C10 C11 . . 1.385(2) no
    C11 C12 . . 1.376(3) no
    C12 C13 . . 1.374(3) no
    C16 C18 . . 1.487(3) no
    C16 C17 . . 1.492(3) no
    C17 C18 . . 1.497(3) no
    C5 H5 . . 0.9300 no
    C11 H11 . . 0.9300 no
    C12 H12 . . 0.9300 no
    C13 H13 . . 0.9300 no
    C16 H16 . . 0.9800 no
    C17 H17A . . 0.9700 no
    C17 H17B . . 0.9700 no
    C18 H18A . . 0.9700 no
    C18 H18B . . 0.9700 no
    C20 H20A . . 0.9600 no
    C20 H20B . . 0.9600 no
    C20 H20C . . 0.9600 no
loop_
    _geom_contact_atom_site_label_1
    _geom_contact_atom_site_label_2
    _geom_contact_distance
    _geom_contact_site_symmetry_1
    _geom_contact_site_symmetry_2
    _geom_contact_publ_flag
    Cl19 H17B 3.1100 . 3_556 no
    O21 C12 3.343(2) . 5_555 no
    O21 C11 3.193(2) . 5_555 no
    O21 C20 3.412(3) . 6_455 no
    O21 C5 3.308(2) . 6_455 no
    O21 H16 2.5200 . 4_545 no
    O21 H11 2.5800 . 5_555 no
    O21 H11 2.6100 . . no
    O21 H5 2.5400 . 6_455 no
    O21 H20A 2.5800 . 6_455 no
    N1 N8 2.838(2) . . no
    N3 C18 3.308(3) . . no
    N8 C13 3.365(3) . 4_545 no
    N8 N1 2.838(2) . . no
    N8 N14 2.963(2) . 4_545 no
    N14 C17 3.386(3) . . no
    N14 N8 2.963(2) . 4_555 no
    N3 H12 2.9200 . 8_555 no
    N3 H16 2.7800 . . no
    N8 H20C 2.8100 . . no
    N8 H20B 2.8600 . . no
    N14 H16 2.7700 . . no
    N14 H8 2.1600 . 4_555 no
    N14 H20C 2.8100 . 4_555 no
    C5 O21 3.308(2) . 6_555 no
    C7 C13 3.589(3) . 4_545 no
    C11 O21 3.193(2) . 5_555 no
    C12 O21 3.343(2) . 5_555 no
    C13 N8 3.365(3) . 4_555 no
    C13 C7 3.589(3) . 4_555 no
    C17 N14 3.386(3) . . no
    C18 N3 3.308(3) . . no
    C20 O21 3.412(3) . 6_555 no
    C2 H18B 3.0000 . . no
    C7 H13 2.9100 . 4_545 no
    C7 H17A 3.0900 . 6_555 no
    C13 H8 2.7600 . 4_555 no
    C15 H17A 3.1000 . . no
    C20 H8 2.7300 . . no
    H5 H20A 2.3700 . . no
    H5 H11 2.3900 . 2_555 no
    H5 O21 2.5400 . 6_555 no
    H8 C20 2.7300 . . no
    H8 H20C 2.3800 . . no
    H8 N14 2.1600 . 4_545 no
    H8 C13 2.7600 . 4_545 no
    H8 H13 2.5600 . 4_545 no
    H8 H16 2.5700 . 4_545 no
    H11 O21 2.6100 . . no
    H11 H5 2.3900 . 2_554 no
    H11 O21 2.5800 . 5_555 no
    H12 N3 2.9200 . 8_554 no
    H13 C7 2.9100 . 4_555 no
    H13 H8 2.5600 . 4_555 no
    H16 N3 2.7800 . . no
    H16 N14 2.7700 . . no
    H16 O21 2.5200 . 4_555 no
    H16 H8 2.5700 . 4_555 no
    H17A C15 3.1000 . . no
    H17A C7 3.0900 . 6_455 no
    H17B Cl19 3.1100 . 3_456 no
    H18B C2 3.0000 . . no
    H20A H5 2.3700 . . no
    H20A O21 2.5800 . 6_555 no
    H20B N8 2.8600 . . no
    H20C N8 2.8100 . . no
    H20C H8 2.3800 . . no
    H20C N14 2.8100 . 4_545 no
loop_
    _geom_angle_atom_site_label_1
    _geom_angle_atom_site_label_2
    _geom_angle_atom_site_label_3
    _geom_angle_site_symmetry_1
    _geom_angle_site_symmetry_2
    _geom_angle_site_symmetry_3
    _geom_angle
    _geom_angle_publ_flag
    C2 N1 C15 . . . 114.82(13) no
    C2 N1 C16 . . . 116.50(13) no
    C15 N1 C16 . . . 118.07(13) no
    C2 N3 C4 . . . 116.41(16) no
    C7 N8 C9 . . . 127.75(15) no
    C13 N14 C15 . . . 117.66(16) no
    C9 N8 H8 . . . 116.00 no
    C7 N8 H8 . . . 116.00 no
    N3 C2 C7 . . . 123.20(16) no
    N1 C2 N3 . . . 116.95(14) no
    N1 C2 C7 . . . 119.85(15) no
    Cl19 C4 C5 . . . 118.30(16) no
    Cl19 C4 N3 . . . 116.24(15) no
    N3 C4 C5 . . . 125.46(18) no
    C4 C5 C6 . . . 118.59(19) no
    C5 C6 C7 . . . 117.25(17) no
    C7 C6 C20 . . . 121.62(18) no
    C5 C6 C20 . . . 121.12(19) no
    N8 C7 C6 . . . 119.44(15) no
    N8 C7 C2 . . . 121.41(15) no
    C2 C7 C6 . . . 119.04(16) no
    O21 C9 C10 . . . 120.14(15) no
    O21 C9 N8 . . . 120.57(16) no
    N8 C9 C10 . . . 119.30(15) no
    C11 C10 C15 . . . 118.19(16) no
    C9 C10 C15 . . . 123.36(15) no
    C9 C10 C11 . . . 117.87(15) no
    C10 C11 C12 . . . 120.19(17) no
    C11 C12 C13 . . . 117.32(18) no
    N14 C13 C12 . . . 124.33(19) no
    N1 C15 N14 . . . 117.29(14) no
    N14 C15 C10 . . . 122.17(15) no
    N1 C15 C10 . . . 120.52(15) no
    N1 C16 C18 . . . 115.50(16) no
    N1 C16 C17 . . . 115.56(15) no
    C17 C16 C18 . . . 60.35(14) no
    C16 C17 C18 . . . 59.67(14) no
    C16 C18 C17 . . . 59.98(14) no
    C4 C5 H5 . . . 121.00 no
    C6 C5 H5 . . . 121.00 no
    C10 C11 H11 . . . 120.00 no
    C12 C11 H11 . . . 120.00 no
    C11 C12 H12 . . . 121.00 no
    C13 C12 H12 . . . 121.00 no
    N14 C13 H13 . . . 118.00 no
    C12 C13 H13 . . . 118.00 no
    N1 C16 H16 . . . 118.00 no
    C17 C16 H16 . . . 118.00 no
    C18 C16 H16 . . . 118.00 no
    C16 C17 H17A . . . 118.00 no
    C16 C17 H17B . . . 118.00 no
    C18 C17 H17A . . . 118.00 no
    C18 C17 H17B . . . 118.00 no
    H17A C17 H17B . . . 115.00 no
    C16 C18 H18A . . . 118.00 no
    C16 C18 H18B . . . 118.00 no
    C17 C18 H18A . . . 118.00 no
    C17 C18 H18B . . . 118.00 no
    H18A C18 H18B . . . 115.00 no
    C6 C20 H20A . . . 109.00 no
    C6 C20 H20B . . . 110.00 no
    C6 C20 H20C . . . 109.00 no
    H20A C20 H20B . . . 109.00 no
    H20A C20 H20C . . . 110.00 no
    H20B C20 H20C . . . 109.00 no
loop_
    _geom_torsion_atom_site_label_1
    _geom_torsion_atom_site_label_2
    _geom_torsion_atom_site_label_3
    _geom_torsion_atom_site_label_4
    _geom_torsion_site_symmetry_1
    _geom_torsion_site_symmetry_2
    _geom_torsion_site_symmetry_3
    _geom_torsion_site_symmetry_4
    _geom_torsion
    _geom_torsion_publ_flag
    C15 N1 C2 N3 . . . . 117.40(16) no
    C15 N1 C2 C7 . . . . -63.2(2) no
    C16 N1 C2 N3 . . . . -26.7(2) no
    C16 N1 C2 C7 . . . . 152.68(16) no
    C2 N1 C15 N14 . . . . -121.30(16) no
    C2 N1 C15 C10 . . . . 59.9(2) no
    C16 N1 C15 N14 . . . . 22.2(2) no
    C16 N1 C15 C10 . . . . -156.65(16) no
    C2 N1 C16 C17 . . . . -139.70(16) no
    C2 N1 C16 C18 . . . . -72.0(2) no
    C15 N1 C16 C17 . . . . 77.4(2) no
    C15 N1 C16 C18 . . . . 145.11(17) no
    C4 N3 C2 N1 . . . . -179.96(16) no
    C4 N3 C2 C7 . . . . 0.7(3) no
    C2 N3 C4 Cl19 . . . . -178.26(13) no
    C2 N3 C4 C5 . . . . 1.2(3) no
    C9 N8 C7 C2 . . . . 48.6(3) no
    C9 N8 C7 C6 . . . . -135.18(19) no
    C7 N8 C9 O21 . . . . 173.00(16) no
    C7 N8 C9 C10 . . . . -7.3(3) no
    C15 N14 C13 C12 . . . . 1.2(3) no
    C13 N14 C15 N1 . . . . 177.66(16) no
    C13 N14 C15 C10 . . . . -3.5(3) no
    N1 C2 C7 N8 . . . . -5.5(2) no
    N1 C2 C7 C6 . . . . 178.18(16) no
    N3 C2 C7 N8 . . . . 173.78(16) no
    N3 C2 C7 C6 . . . . -2.5(3) no
    Cl19 C4 C5 C6 . . . . 178.23(15) no
    N3 C4 C5 C6 . . . . -1.3(3) no
    C4 C5 C6 C7 . . . . -0.6(3) no
    C4 C5 C6 C20 . . . . -179.2(2) no
    C5 C6 C7 N8 . . . . -174.00(17) no
    C5 C6 C7 C2 . . . . 2.4(3) no
    C20 C6 C7 N8 . . . . 4.6(3) no
    C20 C6 C7 C2 . . . . -179.04(18) no
    O21 C9 C10 C11 . . . . -32.9(2) no
    O21 C9 C10 C15 . . . . 138.19(18) no
    N8 C9 C10 C11 . . . . 147.41(17) no
    N8 C9 C10 C15 . . . . -41.5(2) no
    C9 C10 C11 C12 . . . . 172.74(18) no
    C15 C10 C11 C12 . . . . 1.2(3) no
    C9 C10 C15 N1 . . . . 10.1(2) no
    C9 C10 C15 N14 . . . . -168.66(16) no
    C11 C10 C15 N1 . . . . -178.83(16) no
    C11 C10 C15 N14 . . . . 2.4(3) no
    C10 C11 C12 C13 . . . . -3.3(3) no
    C11 C12 C13 N14 . . . . 2.2(3) no
    N1 C16 C17 C18 . . . . 106.08(18) no
    N1 C16 C18 C17 . . . . -106.17(18) no
loop_
    _geom_hbond_atom_site_label_D
    _geom_hbond_atom_site_label_H
    _geom_hbond_atom_site_label_A
    _geom_hbond_site_symmetry_A
    _geom_hbond_distance_DH
    _geom_hbond_distance_HA
    _geom_hbond_distance_DA
    _geom_hbond_angle_DHA
    _geom_hbond_publ_flag
    N8 H8 N14 4_545 0.86 2.16 2.963(2) 155 yes
    C5 H5 O21 6_555 0.93 2.54 3.308(2) 140 yes
    C11 H11 O21 5_555 0.93 2.58 3.193(2) 124 yes
    C16 H16 O21 4_555 0.98 2.52 3.492(2) 171 yes
    C20 H20A O21 6_555 0.96 2.58 3.412(3) 145 yes
