# Supplementary material for: 7-Chloro-5-cyclo­propyl-9-methyl-5H-4,5,6,10-tetra­aza­dibenzo[a,d]cyclo­hepten-11(10H)-one
Source: Acta Crystallogr Sect E Struct Rep Online. 2011 May 20;67(Pt 6):o1445–6. doi: 10.1107/S1600536811018022 (PMC3120426; doi:10.1107/S1600536811018022)
Supplement: Supplementary file 2 [file e-67-o1445-Isup2.hkl]

# 
# h,k,l, Fc-squared, Fo-squared, sigma(Fo-squared) and status flag 
# 
data_I
_shelx_title ' at1' 
_shelx_refln_list_code          4 
_shelx_F_calc_maximum      306.40 
_exptl_crystal_F_000      1248.00 
_reflns_d_resolution_high  0.8400 
 
loop_ 
 _symmetry_equiv_pos_as_xyz 
 'x, y, z' 
 '-x+1/2, -y, z+1/2' 
 'x+1/2, -y+1/2, -z' 
 '-x, y+1/2, -z+1/2' 
 '-x, -y, -z' 
 'x-1/2, y, -z-1/2' 
 '-x-1/2, y-1/2, z' 
 'x, -y-1/2, z-1/2' 
 
_cell_length_a    12.7750 
_cell_length_b    13.5870 
_cell_length_c    16.4920 
_cell_angle_alpha  90.000 
_cell_angle_beta   90.000 
_cell_angle_gamma  90.000 
 
_shelx_F_squared_multiplier     1.000 
 
loop_ 
 _refln_index_h 
 _refln_index_k 
 _refln_index_l 
 _refln_F_squared_calc 
 _refln_F_squared_meas 
 _refln_F_squared_sigma 
 _refln_observed_status 
   4   0   0    93883.58   101591.02   1787.51 o 
   8   0   0    10193.07    10606.31    200.10 o 
  12   0   0      116.76      112.58      8.93 o 
   2   1   0     1135.68     1108.22     14.56 o 
   4   1   0      882.90      827.77     12.57 o 
   6   1   0      215.82      249.15      4.42 o 
   8   1   0      395.78      449.12      9.25 o 
  10   1   0       49.03       39.81      3.16 o 
  12   1   0       30.98       37.31      3.23 o 
  14   1   0       67.82       65.88      3.79 o 
   2   2   0     5071.19     4703.65     66.79 o 
   4   2   0     3696.38     3686.63     45.58 o 
   6   2   0     3187.06     3077.84     39.84 o 
   8   2   0        6.86       13.40      1.70 o 
  10   2   0      102.82       87.09      4.08 o 
  12   2   0      279.77      292.15      6.92 o 
  14   2   0        0.00        0.24      1.97 o 
   2   3   0        4.13        7.52      1.19 o 
   4   3   0      320.45      381.28      6.10 o 
   6   3   0       41.00       38.64      2.14 o 
   8   3   0       53.69       52.72      2.72 o 
  10   3   0        2.66        4.10      1.97 o 
  12   3   0       90.47       78.86      3.88 o 
  14   3   0       25.53       20.12      2.94 o 
   0   4   0    45959.51    46663.96    742.20 o 
   2   4   0     4000.79     3774.02     51.91 o 
   4   4   0     1935.35     1684.10     24.32 o 
   6   4   0      593.93      498.08     10.44 o 
   8   4   0      777.91      723.65     10.91 o 
  10   4   0       19.73       23.79      2.43 o 
  12   4   0      181.78      172.11      6.53 o 
  14   4   0       71.74       55.22      3.71 o 
   2   5   0        0.83        5.61      1.70 o 
   4   5   0      629.41      581.39     11.27 o 
   6   5   0      122.52      104.14      3.81 o 
   8   5   0      404.63      453.74      8.62 o 
  10   5   0      459.25      434.04      9.08 o 
  12   5   0        2.70        1.92      1.94 o 
  14   5   0        3.57        5.61      2.21 o 
   0   6   0     5636.13     5793.19     88.13 o 
   2   6   0    22674.18    23631.03    272.66 o 
   4   6   0      834.42      868.86     12.85 o 
   6   6   0     2121.74     2417.01     30.68 o 
   8   6   0        0.12        3.86      2.86 o 
  10   6   0      900.44      990.12     16.66 o 
  12   6   0        4.83        4.61      2.21 o 
  14   6   0      123.07      101.29      5.02 o 
   2   7   0     2671.08     2855.43     36.70 o 
   4   7   0      421.01      429.55      8.40 o 
   6   7   0      216.00      247.65      6.87 o 
   8   7   0       13.76        8.50      3.18 o 
  10   7   0        0.03        1.92      2.16 o 
  12   7   0       61.37       59.22      3.84 o 
   0   8   0     4765.63     4463.09     81.41 o 
   2   8   0      414.36      370.37      8.40 o 
   4   8   0     1572.27     1561.12     22.17 o 
   6   8   0      670.44      743.79     13.60 o 
   8   8   0     4472.34     4654.64     57.50 o 
  10   8   0       95.14       98.19      5.24 o 
  12   8   0        0.94        5.32      2.86 o 
   2   9   0      785.40      864.97     14.67 o 
   4   9   0       16.13       11.12      2.91 o 
   6   9   0      709.99      724.35     13.43 o 
   8   9   0       45.90       46.14      4.44 o 
  10   9   0      269.69      280.03      7.82 o 
  12   9   0        9.12        8.50      2.91 o 
   0  10   0      482.18      550.01     16.08 o 
   2  10   0      604.92      489.69     11.03 o 
   4  10   0      708.76      711.00     13.31 o 
   6  10   0      354.12      367.31      9.57 o 
   8  10   0       81.24       81.95      5.36 o 
  10  10   0       52.85       33.96      4.54 o 
   2  11   0       30.80       30.58      4.66 o 
   4  11   0       53.92       70.51      5.75 o 
   6  11   0       70.01       71.31      5.00 o 
   8  11   0       11.78       22.57      5.34 o 
  10  11   0      130.01      127.95      6.70 o 
   0  12   0      120.02       88.55      8.20 o 
   2  12   0      234.19      265.09      8.62 o 
   4  12   0        4.54        3.62      3.37 o 
   6  12   0        0.21        6.29      4.15 o 
   8  12   0       66.48       76.65      5.73 o 
  10  12   0       76.23       69.47      5.70 o 
   2  13   0      202.72      166.02      8.04 o 
   4  13   0      248.14      224.65      8.88 o 
   6  13   0        6.61       11.43      4.42 o 
   8  13   0      191.18      187.13      8.96 o 
   0  14   0      506.50      525.38     30.01 o 
   2  14   0      176.67      201.02      8.84 o 
   4  14   0      216.81      235.52      9.56 o 
   6  14   0      251.93      256.54      9.98 o 
   2  15   0        8.81        8.76      5.07 o 
   4  15   0        0.43        8.03      5.56 o 
   0  16   0       23.16       13.06      8.23 o 
   2  16   0       68.34      114.23      8.67 o 
   2   1   1    14693.32    13893.90    147.67 o 
   3   1   1    17869.79    17796.43    242.19 o 
   4   1   1    10744.58    10556.85    106.78 o 
   5   1   1     4253.85     4139.58     38.10 o 
   6   1   1      335.33      329.02      4.00 o 
   7   1   1      108.24       76.23      3.41 o 
   8   1   1       14.04       11.04      1.46 o 
   9   1   1       36.65       35.72      1.77 o 
  10   1   1      256.61      278.46      4.87 o 
  11   1   1      177.96      183.30      5.92 o 
  12   1   1        1.09        3.99      1.47 o 
  13   1   1       25.08       33.24      2.41 o 
  14   1   1        5.09        5.34      2.20 o 
  15   1   1      258.17      240.33     15.72 o 
   0   2   1    15055.77    15305.33    258.36 o 
   1   2   1     4804.98     4480.75     41.94 o 
   2   2   1    12992.80    12747.03    129.11 o 
   3   2   1    15278.46    14617.79    124.67 o 
   4   2   1      422.73      400.04      4.37 o 
   5   2   1      954.02      765.05      7.61 o 
   6   2   1     2692.83     2759.74     24.81 o 
   7   2   1     5626.47     5750.24     56.00 o 
   8   2   1        9.75        9.29      1.93 o 
   9   2   1      200.26      201.87      3.60 o 
  10   2   1      265.48      298.62      5.92 o 
  11   2   1       88.92       77.17      2.60 o 
  12   2   1        0.11        1.54      1.46 o 
  13   2   1       52.04       39.97      3.46 o 
  14   2   1        4.76        2.01      1.45 o 
  15   2   1        0.09       -1.13      1.33 o 
   1   3   1      522.55      537.42      5.86 o 
   2   3   1     9880.52     9527.57     84.80 o 
   3   3   1      279.28      271.33      3.26 o 
   4   3   1       10.58       13.19      1.33 o 
   5   3   1      643.18      685.48      9.17 o 
   6   3   1      797.59      778.52      9.12 o 
   7   3   1      439.16      436.04      5.52 o 
   8   3   1      115.81      123.02      3.11 o 
   9   3   1      252.79      281.87      4.44 o 
  10   3   1        1.91        2.67      1.27 o 
  11   3   1      207.48      218.13      4.84 o 
  12   3   1        9.20        5.70      4.48 o 
  13   3   1       56.57       61.23      2.57 o 
  14   3   1        4.56        5.01      1.63 o 
   0   4   1     5382.05     5136.10     62.90 o 
   1   4   1       88.71       56.52      1.66 o 
   2   4   1     1206.31     1136.53     10.77 o 
   3   4   1     1492.41     1457.77     14.73 o 
   4   4   1      228.79      169.39      6.87 o 
   5   4   1       27.07       21.48      1.74 o 
   6   4   1        4.31        5.26      1.40 o 
   7   4   1      348.32      344.74      5.10 o 
   8   4   1      103.43      107.94      2.73 o 
   9   4   1      346.37      401.52      5.50 o 
  10   4   1       20.29       21.76      3.16 o 
  11   4   1       28.75       21.20      1.98 o 
  12   4   1       12.93       10.90      1.69 o 
  13   4   1        0.06        1.28      1.39 o 
  14   4   1       43.51       34.24      2.36 o 
   1   5   1       51.55       53.02      4.75 o 
   2   5   1     1032.60     1000.39     10.10 o 
   3   5   1     3357.06     3398.89     66.50 o 
   4   5   1     1219.81     1228.41     11.96 o 
   5   5   1      358.32      300.03      5.67 o 
   6   5   1      680.11      687.01      8.60 o 
   7   5   1        3.61        3.51      1.69 o 
   8   5   1      235.74      244.85      8.06 o 
   9   5   1       42.15       46.22      2.39 o 
  10   5   1      121.71      127.43      4.39 o 
  11   5   1       44.81       48.42      2.30 o 
  12   5   1        7.09        6.74      2.06 o 
  13   5   1       19.74       13.73      1.72 o 
  14   5   1       40.00       24.76      2.87 o 
   0   6   1     9096.12     9072.28    110.59 o 
   1   6   1     3687.52     3482.99     31.21 o 
   2   6   1     1826.17     1757.03     16.16 o 
   3   6   1     2992.39     2728.21     25.77 o 
   4   6   1        8.48       16.42      1.60 o 
   5   6   1      829.35      774.11      8.58 o 
   6   6   1      861.01      907.77      9.96 o 
   7   6   1     1381.19     1372.70     13.89 o 
   8   6   1      365.08      353.00      5.90 o 
   9   6   1      445.77      466.16     11.78 o 
  10   6   1       75.36       84.21      2.93 o 
  11   6   1       43.31       32.38      2.04 o 
  12   6   1       18.59       19.83      4.70 o 
  13   6   1       11.40        9.99      2.94 o 
  14   6   1       50.44       35.77     10.70 o 
   1   7   1     1086.60     1166.29     15.43 o 
   2   7   1     1921.59     1997.32     26.50 o 
   3   7   1     1227.99     1299.29     13.10 o 
   4   7   1       35.24       34.30      2.37 o 
   5   7   1      316.20      297.85      5.13 o 
   6   7   1     2047.71     2125.50     21.07 o 
   7   7   1     1643.17     1708.56     17.62 o 
   8   7   1      984.94     1037.51     12.28 o 
   9   7   1      469.52      495.66      7.99 o 
  10   7   1       88.49       93.88      3.51 o 
  11   7   1      127.74      146.52      4.24 o 
  12   7   1       45.79       38.69      4.08 o 
  13   7   1      266.81      327.51     13.36 o 
   0   8   1     2004.16     2130.20     33.11 o 
   1   8   1        4.40        8.21      3.14 o 
   2   8   1       80.90       59.19      3.71 o 
   3   8   1        0.40       -0.24      1.64 o 
   4   8   1       36.41       38.23      2.38 o 
   5   8   1      802.51      840.84     14.93 o 
   6   8   1      131.76      124.80      3.94 o 
   7   8   1       36.36       36.06      3.29 o 
   8   8   1      101.91      100.09      4.67 o 
   9   8   1      503.18      559.21      9.02 o 
  10   8   1      344.80      382.14      6.23 o 
  11   8   1        4.52        4.44      2.14 o 
  12   8   1      383.44      398.82      7.77 o 
  13   8   1        9.51        4.82      1.47 o 
   1   9   1       20.38       25.30      4.81 o 
   2   9   1        0.03       -0.25      1.93 o 
   3   9   1      108.14       99.43      3.52 o 
   4   9   1       57.60       61.79      3.64 o 
   5   9   1      175.96      165.50      6.62 o 
   6   9   1      367.21      366.82      7.02 o 
   7   9   1     1004.87     1042.15     12.44 o 
   8   9   1       60.95       61.79      3.46 o 
   9   9   1       67.93       70.38      3.50 o 
  10   9   1       32.50       27.02      3.90 o 
  11   9   1        5.11        8.47      2.15 o 
  12   9   1        2.82        3.89      1.98 o 
   0  10   1        6.37        5.10      2.89 o 
   1  10   1       61.56       57.51      3.90 o 
   2  10   1      327.35      351.44      6.40 o 
   3  10   1       97.10      108.06      3.96 o 
   4  10   1       74.62       79.89      3.44 o 
   5  10   1       96.88       93.73      3.99 o 
   6  10   1      308.14      324.71      6.36 o 
   7  10   1       58.77       62.15      3.47 o 
   8  10   1      209.31      190.11      5.32 o 
   9  10   1       91.09       89.77      3.76 o 
  10  10   1      100.55       89.80      5.47 o 
  11  10   1       23.42       14.24      2.82 o 
   1  11   1       15.18       19.86      2.78 o 
   2  11   1        1.77        5.27      2.32 o 
   3  11   1      117.67      107.20      4.10 o 
   4  11   1       16.54       14.91      2.93 o 
   5  11   1       19.83       12.18      2.61 o 
   6  11   1        2.83        5.10      2.43 o 
   7  11   1      166.02      148.23      7.57 o 
   8  11   1        7.28        6.05      5.72 o 
   9  11   1        7.61        7.26      2.65 o 
  10  11   1        7.15        5.73      2.48 o 
  11  11   1       32.26       30.05      2.98 o 
   0  12   1        1.87        3.37      3.62 o 
   1  12   1      165.29      151.04      5.01 o 
   2  12   1      144.95      118.80      4.56 o 
   3  12   1       11.39        9.41      2.66 o 
   4  12   1        0.81        0.91      2.67 o 
   5  12   1       68.35       73.69      3.87 o 
   6  12   1      148.15      140.03      4.95 o 
   7  12   1       94.41       88.26      6.31 o 
   8  12   1        6.56        8.76      2.67 o 
   9  12   1        6.45        2.68      2.57 o 
  10  12   1        4.26        5.94      2.79 o 
   1  13   1       13.69        6.46      8.26 o 
   2  13   1       17.93       12.32      3.25 o 
   3  13   1        0.13        2.55      2.93 o 
   4  13   1       91.88       96.25      5.35 o 
   5  13   1        0.23        5.31      5.68 o 
   6  13   1       22.99       20.04      3.24 o 
   7  13   1      160.93      165.74      5.94 o 
   8  13   1        7.25        6.32      2.93 o 
   9  13   1       80.77       77.02     12.62 o 
   0  14   1        4.99        9.42      4.88 o 
   1  14   1       33.33       53.00      4.97 o 
   2  14   1       57.18       42.51      4.02 o 
   3  14   1        1.00        1.24      3.47 o 
   4  14   1       27.95       29.30      3.76 o 
   5  14   1        4.16        1.72      3.33 o 
   6  14   1       60.82       65.29      4.54 o 
   7  14   1       65.74       62.24      4.78 o 
   1  15   1       11.88       22.40      3.78 o 
   2  15   1      227.08      208.63      7.35 o 
   3  15   1        0.52        7.42      9.09 o 
   4  15   1      167.76      156.60      8.93 o 
   5  15   1        7.11       11.44      7.20 o 
   0  16   1      139.50      139.09      8.81 o 
   1  16   1       41.49       40.57      4.66 o 
   2  16   1       16.16        9.12      3.93 o 
   2   0   2    38429.15    37537.99    448.46 o 
   3   0   2    19088.96    19259.00    323.27 o 
   4   0   2      334.56      296.56      4.83 o 
   5   0   2     3850.03     3803.94     80.98 o 
   6   0   2     3875.98     3831.23     54.16 o 
   7   0   2     9267.39    10353.98    140.31 o 
   8   0   2      310.50      252.61      5.44 o 
   9   0   2      302.39      282.14      5.75 o 
  10   0   2     2356.32     2405.81     35.20 o 
  11   0   2        3.19        2.18      1.48 o 
  12   0   2      106.51      118.94      6.46 o 
  13   0   2      119.90      106.71      5.80 o 
  14   0   2      366.31      344.38      8.67 o 
  15   0   2       76.59       54.76      3.69 o 
   1   1   2       78.62       98.69      4.81 o 
   2   1   2     1898.88     1837.08     29.42 o 
   3   1   2    18037.30    17535.67    256.63 o 
   4   1   2     4272.91     4026.62     56.57 o 
   5   1   2     2128.26     2090.57     27.09 o 
   6   1   2      549.60      553.21      6.50 o 
   7   1   2      525.67      522.18      6.68 o 
   8   1   2      916.37      906.47     11.49 o 
   9   1   2       16.51       17.41      1.41 o 
  10   1   2      135.99      155.30      3.88 o 
  11   1   2       16.52       18.65      1.77 o 
  12   1   2      241.53      264.29      4.62 o 
  13   1   2       22.23       20.38      1.76 o 
  14   1   2       73.23       77.05      3.29 o 
  15   1   2       47.85       38.61      8.88 o 
   0   2   2     3131.93     2904.59     35.47 o 
   1   2   2    11399.74    10642.94    127.75 o 
   2   2   2      912.67      725.07      7.27 o 
   3   2   2     2268.54     2248.15     19.18 o 
   4   2   2     1187.98     1199.17     11.88 o 
   5   2   2       16.10       13.81      0.81 o 
   6   2   2     1013.54     1027.43     10.23 o 
   7   2   2     1572.97     1736.29     16.06 o 
   8   2   2       34.89       31.46      1.86 o 
   9   2   2      327.32      335.40      4.79 o 
  10   2   2      137.38      146.97      3.60 o 
  11   2   2       86.10       77.51      5.30 o 
  12   2   2       66.75       58.55      2.96 o 
  13   2   2       34.71       24.81      3.26 o 
  14   2   2        4.95        6.24      1.50 o 
  15   2   2        4.22        3.08      1.75 o 
   1   3   2    29789.97    30211.20    262.01 o 
   2   3   2      538.93      468.18      4.77 o 
   3   3   2     1023.14     1021.60      9.17 o 
   4   3   2       48.77       30.98      1.57 o 
   5   3   2     1822.91     1702.33     17.74 o 
   6   3   2       11.79        5.98      1.81 o 
   7   3   2     2590.25     2639.23     30.54 o 
   8   3   2      121.04      127.01      2.70 o 
   9   3   2     1981.31     2054.16     18.48 o 
  10   3   2      280.79      302.74      5.21 o 
  11   3   2      521.70      558.12     13.99 o 
  12   3   2       11.74        6.73      2.54 o 
  13   3   2      161.80      145.68      6.20 o 
  14   3   2      110.53       81.03      2.85 o 
   0   4   2     3726.59     3544.30     52.14 o 
   1   4   2     3131.17     3066.16     38.93 o 
   2   4   2     5483.00     5094.32     46.46 o 
   3   4   2      162.49      139.91      2.92 o 
   4   4   2        6.38       24.43      2.84 o 
   5   4   2      734.44      778.91      8.00 o 
   6   4   2     1917.95     1990.36     42.54 o 
   7   4   2       37.12       35.64      1.60 o 
   8   4   2      790.77      763.93      8.82 o 
   9   4   2      162.07      144.82      3.57 o 
  10   4   2      962.51      974.46     11.64 o 
  11   4   2       34.33       40.01      2.58 o 
  12   4   2      157.81      152.24      7.36 o 
  13   4   2       67.70       53.78      7.21 o 
  14   4   2       92.16       80.12      3.76 o 
   1   5   2     1412.63     1472.46     15.24 o 
   2   5   2     2022.39     2063.94     17.52 o 
   3   5   2      802.48      788.99      8.34 o 
   4   5   2      159.47      126.58      2.73 o 
   5   5   2      519.56      548.70     10.95 o 
   6   5   2     1770.20     1905.28     30.56 o 
   7   5   2       49.98       53.60      2.57 o 
   8   5   2      369.45      382.29      5.37 o 
   9   5   2      132.55      134.84      8.16 o 
  10   5   2     1057.06     1163.65     14.65 o 
  11   5   2       39.75       38.53      2.09 o 
  12   5   2      201.86      237.22     12.50 o 
  13   5   2        0.00        1.33      1.72 o 
  14   5   2      136.69      141.53      5.20 o 
   0   6   2      324.59      305.70      7.63 o 
   1   6   2       54.57       39.43      2.08 o 
   2   6   2      112.32      153.81      3.28 o 
   3   6   2       99.77      100.44      5.92 o 
   4   6   2      841.35      874.92     17.49 o 
   5   6   2       68.66       68.74      2.79 o 
   6   6   2      641.08      697.30      8.43 o 
   7   6   2       10.82       14.56      5.81 o 
   8   6   2       25.01       18.91      2.23 o 
   9   6   2     1376.57     1436.83     15.44 o 
  10   6   2        7.31        8.82      1.67 o 
  11   6   2        0.19        2.20      1.27 o 
  12   6   2      255.43      265.35      9.67 o 
  13   6   2        9.68       12.00      2.94 o 
  14   6   2        3.51        5.44      3.03 o 
   1   7   2       80.02      116.85      6.04 o 
   2   7   2      253.31      282.71      8.38 o 
   3   7   2     1678.82     1876.03     18.47 o 
   4   7   2      110.36      119.11      3.12 o 
   5   7   2        9.90        9.76      1.93 o 
   6   7   2       14.57       20.50      2.42 o 
   7   7   2      710.57      731.79      9.23 o 
   8   7   2      101.66       96.23      3.13 o 
   9   7   2      989.39     1065.32     12.57 o 
  10   7   2        0.37        1.52      3.88 o 
  11   7   2       11.28       13.78      2.55 o 
  12   7   2       56.93       43.28      3.56 o 
  13   7   2       28.05       19.75      4.95 o 
   0   8   2      837.96      759.42     15.45 o 
   1   8   2        2.78        7.91      2.08 o 
   2   8   2     1822.60     1811.35     16.90 o 
   3   8   2      359.33      347.90      5.75 o 
   4   8   2       88.11       88.56      3.29 o 
   5   8   2        9.89        9.53      2.16 o 
   6   8   2     3731.11     3942.95     34.65 o 
   7   8   2        0.14        0.37      1.89 o 
   8   8   2      136.87      149.56      4.76 o 
   9   8   2      257.72      287.88     13.07 o 
  10   8   2      475.71      488.75      7.54 o 
  11   8   2        4.19        7.29      1.80 o 
  12   8   2       23.75       18.91      2.55 o 
  13   8   2        3.08        5.18      2.77 o 
   1   9   2      404.64      418.66      7.17 o 
   2   9   2        0.04        2.34      4.25 o 
   3   9   2      297.35      294.70      5.78 o 
   4   9   2      237.18      232.87      7.15 o 
   5   9   2      101.81       96.22      3.56 o 
   6   9   2      277.34      281.86      5.55 o 
   7   9   2      188.21      206.91      5.88 o 
   8   9   2      491.96      510.48      8.61 o 
   9   9   2      406.20      404.34      7.08 o 
  10   9   2       10.94       10.28      2.05 o 
  11   9   2      327.70      327.48     16.93 o 
  12   9   2       93.05       97.70     13.69 o 
   0  10   2      824.60      908.57     15.98 o 
   1  10   2        9.08       17.95      3.32 o 
   2  10   2      544.98      533.36      8.15 o 
   3  10   2        0.61        3.42      2.14 o 
   4  10   2       60.89       58.84      3.37 o 
   5  10   2      132.07      120.19      4.42 o 
   6  10   2       36.37       37.39      3.09 o 
   7  10   2       47.59       49.28      3.17 o 
   8  10   2       51.65       52.64      3.35 o 
   9  10   2       29.86       31.09      4.00 o 
  10  10   2       38.40       29.50      2.98 o 
  11  10   2       22.11       16.36      9.83 o 
   1  11   2       23.24       23.92      2.89 o 
   2  11   2       10.28        8.44      2.54 o 
   3  11   2       78.34       76.15      7.59 o 
   4  11   2       51.64       47.57      3.26 o 
   5  11   2      163.84      167.73      5.04 o 
   6  11   2        0.05        6.32      3.48 o 
   7  11   2      620.42      678.52     10.04 o 
   8  11   2      184.68      180.32      5.17 o 
   9  11   2      105.01       97.96      6.15 o 
  10  11   2      161.23      173.02      5.35 o 
  11  11   2       64.77       54.75     10.89 o 
   0  12   2      399.26      436.62     13.01 o 
   1  12   2       24.73       35.31      4.24 o 
   2  12   2       28.03       17.25      3.33 o 
   3  12   2       65.40       60.80      3.77 o 
   4  12   2       24.28       20.11      7.05 o 
   5  12   2       82.57       98.32      4.44 o 
   6  12   2      100.78      107.84      5.16 o 
   7  12   2        3.08        4.34      2.56 o 
   8  12   2        0.95        4.29      2.55 o 
   9  12   2       41.42       38.67      3.56 o 
  10  12   2       41.42       42.77      4.05 o 
   1  13   2      186.05      155.83     16.28 o 
   2  13   2       36.20       36.64      3.60 o 
   3  13   2      158.59      126.44      5.32 o 
   4  13   2       17.28       19.31      3.33 o 
   5  13   2      190.48      188.63      5.75 o 
   6  13   2        0.04        4.24      2.98 o 
   7  13   2        0.42       -2.11      3.24 o 
   8  13   2        0.15       -1.06      2.66 o 
   0  14   2        4.03        4.10      4.85 o 
   1  14   2      103.37       89.34      5.08 o 
   2  14   2       38.21       21.59      4.12 o 
   3  14   2        2.54        3.27      3.75 o 
   4  14   2      248.11      249.60      6.96 o 
   5  14   2       66.69       71.14      7.46 o 
   6  14   2       31.66       31.04      4.68 o 
   7  14   2       29.47       22.78      6.77 o 
   1  15   2       34.68       38.06      9.41 o 
   2  15   2        5.32        5.34      3.66 o 
   3  15   2        0.12        1.68      3.33 o 
   4  15   2       11.45       21.82      3.80 o 
   5  15   2       93.29       83.30      5.45 o 
   0  16   2       12.26        5.61      5.39 o 
   1  16   2       67.91       62.08      5.11 o 
   1   1   3      271.49      267.58      3.33 o 
   2   1   3      795.46      724.16      7.76 o 
   3   1   3    11676.85    11609.53    149.98 o 
   4   1   3      114.32       96.21      3.99 o 
   5   1   3      678.02      662.48      9.63 o 
   6   1   3     2133.50     2129.26     26.58 o 
   7   1   3      800.05      799.90      9.35 o 
   8   1   3      183.98      185.23      3.36 o 
   9   1   3      622.67      662.26     10.44 o 
  10   1   3      361.53      373.34      5.54 o 
  11   1   3        0.59        1.45      1.18 o 
  12   1   3       65.24       56.72      2.30 o 
  13   1   3      226.44      200.26      9.97 o 
  14   1   3       16.31       12.51      1.70 o 
  15   1   3       58.92       41.34     10.98 o 
   0   2   3    13182.00    13252.78    179.09 o 
   1   2   3    34435.98    35201.20    309.46 o 
   2   2   3     3040.70     3073.38     32.47 o 
   3   2   3    23976.96    23350.25    223.81 o 
   4   2   3    15333.08    15056.20    153.32 o 
   5   2   3     7101.49     7111.67     65.89 o 
   6   2   3     3993.51     4273.25     40.23 o 
   7   2   3      357.65      304.30      4.41 o 
   8   2   3     1898.72     1933.96     47.97 o 
   9   2   3      612.17      624.88      7.97 o 
  10   2   3      570.48      622.39      8.59 o 
  11   2   3       51.17       54.26      2.51 o 
  12   2   3     1333.99     1353.43     36.70 o 
  13   2   3       32.64       18.20      3.52 o 
  14   2   3        2.80        7.42      5.10 o 
   1   3   3     4256.07     4046.21     36.30 o 
   2   3   3     2414.97     2483.00     22.39 o 
   3   3   3      319.96      361.51      6.52 o 
   4   3   3       46.21       62.21      1.64 o 
   5   3   3      993.02      936.43     10.05 o 
   6   3   3      147.66       98.01      2.21 o 
   7   3   3     1107.15     1115.61     15.64 o 
   8   3   3        4.11        4.87      1.26 o 
   9   3   3      109.96      114.98      3.50 o 
  10   3   3      411.44      421.79      6.34 o 
  11   3   3       38.80       50.50      5.09 o 
  12   3   3       34.35       29.48      3.85 o 
  13   3   3        1.18       -0.09      1.32 o 
  14   3   3        0.10        1.23      4.61 o 
   0   4   3     2005.24     1850.94     28.22 o 
   1   4   3     2346.36     2301.17     20.47 o 
   2   4   3       83.04       89.57      2.40 o 
   3   4   3      765.47      695.24      7.25 o 
   4   4   3     1246.80     1271.54     13.30 o 
   5   4   3      719.79      748.72      7.84 o 
   6   4   3      484.34      472.79      6.78 o 
   7   4   3      360.86      439.95      7.84 o 
   8   4   3       75.28       78.97      2.48 o 
   9   4   3      464.23      462.38      7.81 o 
  10   4   3        1.64        1.95      1.08 o 
  11   4   3      455.17      502.92      8.22 o 
  12   4   3       37.71       27.90      1.84 o 
  13   4   3       73.04       53.73     14.73 o 
  14   4   3       29.49       19.53      3.13 o 
   1   5   3      346.47      381.63      8.83 o 
   2   5   3      857.73      898.66      9.57 o 
   3   5   3      153.49      151.88      3.12 o 
   4   5   3      407.58      419.95      5.42 o 
   5   5   3        0.41        0.96      1.22 o 
   6   5   3      264.74      313.97      5.27 o 
   7   5   3       89.24       86.74      2.89 o 
   8   5   3       54.38       54.54      2.45 o 
   9   5   3       57.87       48.74      3.34 o 
  10   5   3      417.99      485.17      7.51 o 
  11   5   3        4.34        1.74      1.42 o 
  12   5   3       26.26       13.40      5.23 o 
  13   5   3       50.05       34.08      3.17 o 
  14   5   3       10.42        5.53      2.57 o 
   0   6   3        6.94        9.90      1.97 o 
   1   6   3     2138.61     1872.91     19.45 o 
   2   6   3      353.10      417.33      9.56 o 
   3   6   3      472.97      366.06      5.26 o 
   4   6   3     1945.46     2094.75     21.13 o 
   5   6   3     3499.31     3552.62     38.00 o 
   6   6   3        2.30        5.80      1.45 o 
   7   6   3        1.65        5.95      1.54 o 
   8   6   3        8.99        9.23      1.91 o 
   9   6   3      240.29      223.13      4.30 o 
  10   6   3       50.71       47.88      4.85 o 
  11   6   3       27.98       21.04      7.63 o 
  12   6   3      237.55      237.97      8.93 o 
  13   6   3      273.37      267.95      7.34 o 
   1   7   3      245.45      258.73     10.05 o 
   2   7   3       10.47       11.10      1.64 o 
   3   7   3       82.08       54.15      3.90 o 
   4   7   3      125.96      135.40      3.46 o 
   5   7   3       93.73       82.60      2.90 o 
   6   7   3      310.05      320.67      5.32 o 
   7   7   3       36.50       37.00      2.21 o 
   8   7   3      194.22      202.03     10.03 o 
   9   7   3        2.30        1.61      2.17 o 
  10   7   3      349.11      350.29      7.87 o 
  11   7   3       54.15       41.00      8.48 o 
  12   7   3       36.31       29.98      3.76 o 
  13   7   3       77.71       70.08      4.38 o 
   0   8   3       39.70       51.14      3.57 o 
   1   8   3     3095.26     3121.91     41.84 o 
   2   8   3      232.04      217.99      4.83 o 
   3   8   3      334.95      324.33      5.91 o 
   4   8   3      249.90      195.94      4.90 o 
   5   8   3      179.49      144.64      3.84 o 
   6   8   3      238.53      206.97      4.59 o 
   7   8   3      575.07      598.98     12.59 o 
   8   8   3      172.15      174.77      4.37 o 
   9   8   3       18.91       15.15      2.57 o 
  10   8   3      110.94      125.83     11.29 o 
  11   8   3       62.20       57.74      4.41 o 
  12   8   3      101.49      102.27      4.67 o 
  13   8   3        3.19        5.72      2.76 o 
   1   9   3      175.37      158.54      4.57 o 
   2   9   3      390.10      400.94      6.62 o 
   3   9   3      325.33      342.66      6.12 o 
   4   9   3     1010.68     1044.57     14.60 o 
   5   9   3       35.51       33.85      2.90 o 
   6   9   3      226.12      232.98      5.48 o 
   7   9   3      981.73     1023.18     12.32 o 
   8   9   3       68.62       60.95      3.17 o 
   9   9   3       30.68       20.89      2.55 o 
  10   9   3        7.39        7.80      1.68 o 
  11   9   3       27.28       17.25      2.08 o 
  12   9   3       20.37       26.64     15.41 o 
   0  10   3       78.28       77.48      5.22 o 
   1  10   3      187.16      203.01      5.43 o 
   2  10   3       12.35       22.26      4.38 o 
   3  10   3      486.04      473.38     13.93 o 
   4  10   3      835.87      877.32     11.10 o 
   5  10   3       48.88       35.77      4.62 o 
   6  10   3       87.49      103.25      3.91 o 
   7  10   3     1072.32     1159.36     13.86 o 
   8  10   3       38.14       32.87      3.14 o 
   9  10   3       39.98       27.22      4.98 o 
  10  10   3       56.58       50.74      9.58 o 
  11  10   3       77.50       69.54      9.24 o 
   1  11   3       15.18       20.74      2.85 o 
   2  11   3       21.75        9.64      2.65 o 
   3  11   3       30.29       27.80      3.19 o 
   4  11   3        0.03        4.36      6.43 o 
   5  11   3      258.47      278.89      6.51 o 
   6  11   3       10.18       10.13      2.66 o 
   7  11   3       41.77       34.71      3.37 o 
   8  11   3        7.69        6.89      6.18 o 
   9  11   3       80.25       79.09      5.38 o 
  10  11   3       17.63       12.74      3.90 o 
   0  12   3       72.44       78.04      5.78 o 
   1  12   3      275.50      269.62     14.07 o 
   2  12   3      134.42      120.56      6.65 o 
   3  12   3      804.78      803.64     12.37 o 
   4  12   3       37.94       36.57      3.88 o 
   5  12   3      248.61      232.20      6.38 o 
   6  12   3      226.89      216.33      5.84 o 
   7  12   3        8.58        9.32      2.76 o 
   8  12   3      184.49      181.57      5.49 o 
   9  12   3       51.70       35.13      5.46 o 
   1  13   3       77.38       65.13      4.08 o 
   2  13   3       82.11       76.63     10.04 o 
   3  13   3      153.89      133.53     11.87 o 
   4  13   3      118.57      130.29      8.51 o 
   5  13   3      248.74      273.55      6.93 o 
   6  13   3        6.66        6.95      5.70 o 
   7  13   3      131.27      129.37      5.26 o 
   8  13   3        1.50        2.95      2.79 o 
   0  14   3      208.19      184.15      8.88 o 
   1  14   3        4.65        8.71      5.23 o 
   2  14   3      289.15      300.78      9.72 o 
   3  14   3      195.53      238.07      7.25 o 
   4  14   3       58.97       43.95      6.55 o 
   5  14   3       56.99       54.01      4.90 o 
   6  14   3       53.04       61.96      8.33 o 
   7  14   3        3.68        8.06      3.62 o 
   1  15   3        0.06        7.39      3.35 o 
   2  15   3        9.85       16.93      3.77 o 
   3  15   3        0.17        7.01      3.40 o 
   4  15   3       53.61       54.64      4.70 o 
   5  15   3        1.14        8.31      3.91 o 
   0   0   4     9818.72    10155.69    232.36 o 
   1   0   4     2833.16     2437.58     30.89 o 
   2   0   4    13393.62    12984.16    176.70 o 
   3   0   4      122.93      140.59      3.33 o 
   4   0   4     1135.59     1014.09     14.91 o 
   5   0   4      347.20      307.34      5.46 o 
   6   0   4     4570.26     4150.89     54.36 o 
   7   0   4     1564.43     1557.69     23.39 o 
   8   0   4      125.27      166.82      3.62 o 
   9   0   4      984.45     1004.11     17.78 o 
  10   0   4      129.44      106.71      3.23 o 
  11   0   4       60.72       52.72      3.40 o 
  12   0   4      420.15      417.29      8.28 o 
  13   0   4        1.80        1.21      1.70 o 
  14   0   4        4.22        1.21      2.45 o 
   1   1   4      757.94      690.85      6.65 o 
   2   1   4      201.30      199.99      2.67 o 
   3   1   4      142.98       95.41      5.26 o 
   4   1   4        6.15        8.89      1.09 o 
   5   1   4       97.77       83.73      3.76 o 
   6   1   4        2.55        2.51      1.33 o 
   7   1   4     1862.98     1867.93     47.42 o 
   8   1   4      198.71      204.25      4.44 o 
   9   1   4      724.31      756.27      9.65 o 
  10   1   4      363.14      419.73      6.39 o 
  11   1   4        5.25        3.67      1.06 o 
  12   1   4       56.54       53.07      3.80 o 
  13   1   4        2.07        2.55      0.89 o 
  14   1   4       28.86       22.29      4.85 o 
   0   2   4     3052.70     3119.84     40.17 o 
   1   2   4        0.16        0.49      0.69 o 
   2   2   4     1329.96     1352.33     13.20 o 
   3   2   4      198.63      190.82      2.88 o 
   4   2   4     3591.64     3698.84     95.36 o 
   5   2   4     3688.01     3739.33     37.32 o 
   6   2   4       16.68       25.48      1.74 o 
   7   2   4     1464.59     1625.73     26.48 o 
   8   2   4      430.25      507.69      7.39 o 
   9   2   4      734.11      749.35     10.42 o 
  10   2   4       90.03      105.84      4.49 o 
  11   2   4       66.83       59.60      3.39 o 
  12   2   4       31.10       21.78      2.97 o 
  13   2   4      120.61       99.66      7.12 o 
  14   2   4       52.49       36.55      2.80 o 
   1   3   4      950.98      836.86      8.22 o 
   2   3   4     3843.67     3583.05     31.69 o 
   3   3   4     5207.51     5068.33    121.55 o 
   4   3   4     1794.23     1919.06     17.40 o 
   5   3   4      114.16      129.25      3.47 o 
   6   3   4      116.76      104.39      7.19 o 
   7   3   4       34.79       26.27      2.27 o 
   8   3   4      289.36      290.02      5.69 o 
   9   3   4      230.83      246.84      5.25 o 
  10   3   4        1.46        3.06      2.55 o 
  11   3   4      570.66      638.88     20.54 o 
  12   3   4       65.32       61.48      4.31 o 
  13   3   4       59.14       55.11      3.16 o 
  14   3   4        4.99        3.49      3.14 o 
   0   4   4     2841.97     2377.95     27.42 o 
   1   4   4      373.39      327.16      9.30 o 
   2   4   4     5983.01     5855.40     52.20 o 
   3   4   4     2064.32     2027.16     33.77 o 
   4   4   4    14618.51    14584.93    116.91 o 
   5   4   4     1595.04     1515.23     24.30 o 
   6   4   4     2093.76     2018.11     22.89 o 
   7   4   4      657.63      617.96      9.31 o 
   8   4   4      737.45      787.45     29.03 o 
   9   4   4       78.67       99.40      3.86 o 
  10   4   4       99.82      117.15      6.52 o 
  11   4   4      772.62      832.60     11.81 o 
  12   4   4      456.72      497.90     10.48 o 
  13   4   4        0.44        4.51      2.11 o 
  14   4   4        4.02        1.33      2.15 o 
   1   5   4      325.21      404.79      5.71 o 
   2   5   4      514.63      509.56      6.20 o 
   3   5   4      479.79      512.77      6.99 o 
   4   5   4      935.66     1140.59     11.52 o 
   5   5   4     3465.14     3704.88     67.29 o 
   6   5   4        3.24        1.82      0.86 o 
   7   5   4      189.73      189.64      4.28 o 
   8   5   4       18.88       31.55      4.85 o 
   9   5   4      245.19      249.54     10.92 o 
  10   5   4      690.21      783.85     11.47 o 
  11   5   4       87.26       89.83      4.14 o 
  12   5   4       89.91       98.82     13.65 o 
  13   5   4        2.28        6.57      2.56 o 
  14   5   4        0.44       -1.28      2.29 o 
   0   6   4     2746.80     2688.74     33.99 o 
   1   6   4        0.08        1.59      1.39 o 
   2   6   4      203.85      204.15      4.09 o 
   3   6   4      561.92      578.41      7.14 o 
   4   6   4     1704.23     1748.49     26.68 o 
   5   6   4      420.47      437.75      9.43 o 
   6   6   4      799.17      856.81     13.69 o 
   7   6   4      187.50      202.10      9.50 o 
   8   6   4     1610.11     1771.28     20.41 o 
   9   6   4       71.96       58.57      2.46 o 
  10   6   4       29.14       20.72      1.83 o 
  11   6   4       36.22       32.75      5.95 o 
  12   6   4       18.29       13.31      2.94 o 
  13   6   4       79.38       65.48      4.49 o 
   1   7   4      473.99      463.29     15.42 o 
   2   7   4      552.96      538.48      7.16 o 
   3   7   4        0.99        2.79      1.58 o 
   4   7   4      165.49      164.42      3.67 o 
   5   7   4       35.86       38.04      2.24 o 
   6   7   4      329.54      330.98      6.13 o 
   7   7   4        0.48        3.79      1.63 o 
   8   7   4        0.17        3.93      1.57 o 
   9   7   4       22.65       17.96      1.54 o 
  10   7   4       49.22       37.37      8.68 o 
  11   7   4        0.05        0.11      1.88 o 
  12   7   4        0.03        0.93      2.49 o 
  13   7   4       26.53       18.25      3.15 o 
   0   8   4      890.36      829.71     13.46 o 
   1   8   4      284.77      312.57      6.60 o 
   2   8   4      124.04      120.44      3.50 o 
   3   8   4       41.71       35.66      2.49 o 
   4   8   4     2497.37     2479.17     23.06 o 
   5   8   4      104.98      113.41      3.52 o 
   6   8   4        1.08        2.46      1.61 o 
   7   8   4       28.84       25.05      2.34 o 
   8   8   4      101.09      102.77      3.46 o 
   9   8   4      134.96      139.99      5.30 o 
  10   8   4        8.57        8.13      1.36 o 
  11   8   4        0.03        1.22      2.06 o 
  12   8   4       26.40       25.63      3.39 o 
   1   9   4      271.84      276.50      5.82 o 
   2   9   4       57.85       66.29      6.64 o 
   3   9   4       47.81       48.80      3.35 o 
   4   9   4      329.53      328.68      5.99 o 
   5   9   4      428.50      425.21      7.03 o 
   6   9   4      143.33      137.74      4.00 o 
   7   9   4      317.25      307.55      5.80 o 
   8   9   4       34.89       35.17      2.60 o 
   9   9   4       48.78       39.76      3.42 o 
  10   9   4       77.96       84.03      7.56 o 
  11   9   4      127.42      124.41      9.72 o 
  12   9   4       47.24       45.02      4.10 o 
   0  10   4     1429.20     1406.88     21.05 o 
   1  10   4       92.94       98.61      4.62 o 
   2  10   4       25.71       18.06      4.36 o 
   3  10   4      856.83      872.78     11.66 o 
   4  10   4      448.01      430.37      8.71 o 
   5  10   4       92.58       79.71      9.71 o 
   6  10   4       62.26       64.64      3.54 o 
   7  10   4      228.56      240.47      7.71 o 
   8  10   4      408.28      427.19      7.96 o 
   9  10   4        2.44        1.71      2.05 o 
  10  10   4       30.84       16.96      3.60 o 
  11  10   4        2.95        1.43      3.19 o 
   1  11   4      327.70      299.01      6.66 o 
   2  11   4        0.02        0.28      2.06 o 
   3  11   4     2322.83     2469.52     34.90 o 
   4  11   4      160.18      187.10      6.03 o 
   5  11   4     1983.99     2011.40     20.76 o 
   6  11   4       52.39       53.69      3.47 o 
   7  11   4       92.22      100.88      7.18 o 
   8  11   4        0.10        1.23      2.24 o 
   9  11   4        3.42        3.37      3.75 o 
  10  11   4       18.72       18.34      3.95 o 
   0  12   4      510.25      653.07     14.33 o 
   1  12   4      320.81      365.82      7.59 o 
   2  12   4       10.37       13.48      3.27 o 
   3  12   4      145.37      181.42      5.79 o 
   4  12   4      706.62      798.90     12.03 o 
   5  12   4      243.46      230.06      8.72 o 
   6  12   4        1.37        4.61      7.14 o 
   7  12   4        7.34        9.38      6.08 o 
   8  12   4        8.24       11.48      2.98 o 
   9  12   4        1.94        3.78      2.77 o 
   1  13   4       34.00       36.52      4.71 o 
   2  13   4       79.70       65.00      4.46 o 
   3  13   4       22.70       21.07      3.51 o 
   4  13   4      131.29      124.47      5.17 o 
   5  13   4       49.05       39.96      3.68 o 
   6  13   4        7.76        2.25      3.04 o 
   7  13   4       20.67       24.11      4.36 o 
   8  13   4       14.08       11.46      2.75 o 
   0  14   4      210.88      218.62      9.22 o 
   1  14   4        1.85        3.63      3.24 o 
   2  14   4        1.90        4.65      3.17 o 
   3  14   4       42.96       42.57      4.08 o 
   4  14   4       22.94       14.19      3.60 o 
   5  14   4        9.96       20.47      3.72 o 
   6  14   4       76.88       68.55      6.15 o 
   1  15   4       74.72       67.64      4.88 o 
   2  15   4        1.23        1.94      3.26 o 
   3  15   4      102.48      107.17      5.58 o 
   4  15   4        0.14        9.27      3.67 o 
   1   1   5      480.23      492.58      6.58 o 
   2   1   5       41.85       29.45      1.38 o 
   3   1   5     2676.26     2743.22     45.98 o 
   4   1   5       21.86       28.41      1.87 o 
   5   1   5      448.98      471.14      7.41 o 
   6   1   5       11.28        8.33      1.59 o 
   7   1   5      497.73      524.94      8.92 o 
   8   1   5      245.47      257.13      4.91 o 
   9   1   5        0.74        1.07      1.16 o 
  10   1   5      505.91      520.82      8.53 o 
  11   1   5      319.15      327.00      6.48 o 
  12   1   5       43.15       33.59      2.04 o 
  13   1   5        3.21       -0.13      1.65 o 
  14   1   5       13.76       10.37      5.72 o 
   0   2   5     1196.75     1037.53     14.06 o 
   1   2   5      534.22      503.12      5.67 o 
   2   2   5     1482.19     1248.88     21.52 o 
   3   2   5       52.07       45.74      1.89 o 
   4   2   5     1161.84     1292.56     25.86 o 
   5   2   5     2788.14     2703.92     31.79 o 
   6   2   5     3813.26     3776.58     50.04 o 
   7   2   5      661.29      647.39     14.72 o 
   8   2   5      435.41      479.14     17.43 o 
   9   2   5       80.43       64.65      3.48 o 
  10   2   5      152.68      159.45      4.26 o 
  11   2   5      926.84     1018.20     24.76 o 
  12   2   5      323.46      333.93      9.94 o 
  13   2   5       33.04       22.91      2.16 o 
  14   2   5       50.51       31.49     11.03 o 
   1   3   5     1714.78     1787.07     15.37 o 
   2   3   5     2515.23     2343.66     20.22 o 
   3   3   5     2828.96     2882.04     28.16 o 
   4   3   5      815.65      945.93     10.16 o 
   5   3   5      172.36      147.07      6.26 o 
   6   3   5     2350.54     2444.45     26.24 o 
   7   3   5        3.24        3.18      1.52 o 
   8   3   5      116.07      128.59      3.72 o 
   9   3   5     2282.97     2457.73     28.97 o 
  10   3   5        2.78        4.14      2.08 o 
  11   3   5      586.90      665.61      9.82 o 
  12   3   5       12.75        8.30      2.36 o 
  13   3   5      315.40      328.44     10.68 o 
  14   3   5        0.17        1.86      2.33 o 
   0   4   5       39.40       26.92      2.74 o 
   1   4   5      236.36      249.24      7.38 o 
   2   4   5     4383.21     4348.25     37.15 o 
   3   4   5     1637.02     1663.09     15.72 o 
   4   4   5      357.14      322.63      5.10 o 
   5   4   5       62.51      102.07      2.33 o 
   6   4   5       21.29       18.09      2.27 o 
   7   4   5        1.98        2.78      1.80 o 
   8   4   5       23.73       13.34      3.53 o 
   9   4   5      332.74      359.23      6.78 o 
  10   4   5        5.80        5.10      2.54 o 
  11   4   5      115.15       98.20      4.06 o 
  12   4   5       87.31       98.22      4.00 o 
  13   4   5       14.32       14.90      4.37 o 
  14   4   5       15.82        5.24      2.29 o 
   1   5   5     1131.66     1069.76     11.48 o 
   2   5   5      215.54      265.47      6.85 o 
   3   5   5    13892.55    14801.19    135.15 o 
   4   5   5      179.60      170.48      3.46 o 
   5   5   5     2368.65     2483.46     70.29 o 
   6   5   5       13.38       12.21      2.44 o 
   7   5   5      452.19      415.20      7.92 o 
   8   5   5       75.47       85.25      6.55 o 
   9   5   5       70.54       79.52      4.47 o 
  10   5   5       16.06       21.09      9.47 o 
  11   5   5      933.31     1034.16     21.12 o 
  12   5   5       26.73       25.58      6.04 o 
  13   5   5       19.55       21.44      2.93 o 
   0   6   5     1148.19     1102.83     15.53 o 
   1   6   5      803.17      734.77      8.36 o 
   2   6   5     1297.65     1432.12     14.11 o 
   3   6   5     2242.97     2188.81     32.12 o 
   4   6   5     1664.92     1583.03     16.21 o 
   5   6   5      197.96      187.51      4.06 o 
   6   6   5        3.48        3.04      1.10 o 
   7   6   5      478.46      505.06      8.66 o 
   8   6   5       95.31       88.60      3.09 o 
   9   6   5       59.69       55.01      3.47 o 
  10   6   5       61.06       72.98      4.04 o 
  11   6   5      203.90      209.10      6.48 o 
  12   6   5       50.85       53.97      3.76 o 
  13   6   5       40.43       27.45      3.33 o 
   1   7   5       97.35       98.51      3.06 o 
   2   7   5       14.76       19.03      2.42 o 
   3   7   5       53.79       59.83      3.48 o 
   4   7   5       10.18       11.52      2.21 o 
   5   7   5      331.59      319.42      5.31 o 
   6   7   5       22.28       19.94      1.76 o 
   7   7   5       19.20       20.39      1.75 o 
   8   7   5        0.38        1.84      1.44 o 
   9   7   5      324.40      340.95     12.02 o 
  10   7   5        1.24        2.84      2.58 o 
  11   7   5        4.43        4.95      3.31 o 
  12   7   5        9.19        7.06      2.69 o 
  13   7   5      130.94      135.19      6.98 o 
   0   8   5      419.19      376.38      8.47 o 
   1   8   5       24.59       17.71      2.54 o 
   2   8   5        0.01        6.17      3.13 o 
   3   8   5      546.66      522.30      7.56 o 
   4   8   5       32.22       30.98      2.84 o 
   5   8   5      226.69      230.10      4.84 o 
   6   8   5       82.67       60.48      3.14 o 
   7   8   5       23.59       26.75      2.06 o 
   8   8   5        3.33        0.18      1.27 o 
   9   8   5       16.43       17.71      3.28 o 
  10   8   5       54.71       35.03      6.94 o 
  11   8   5        3.87        5.34      2.74 o 
  12   8   5       23.96       19.74      3.49 o 
   1   9   5       35.38       31.27      3.14 o 
   2   9   5       55.18       56.50      4.65 o 
   3   9   5      518.65      509.85      7.97 o 
   4   9   5        1.02       -1.49      2.22 o 
   5   9   5      135.94      136.10     10.20 o 
   6   9   5      216.52      231.71      5.37 o 
   7   9   5       17.25       18.69      2.91 o 
   8   9   5       39.48       35.83      2.50 o 
   9   9   5        1.90        2.76      1.95 o 
  10   9   5      256.07      280.08      7.51 o 
  11   9   5        0.20        4.73      2.98 o 
  12   9   5        0.03        1.13      5.21 o 
   0  10   5     1562.94     1534.95     23.21 o 
   1  10   5      105.65      119.22      4.45 o 
   2  10   5     3451.45     3558.85     30.91 o 
   3  10   5      652.14      662.01      9.63 o 
   4  10   5       11.16        9.26      5.83 o 
   5  10   5      738.41      767.72     17.28 o 
   6  10   5        8.01        7.60      2.44 o 
   7  10   5      148.67      131.97      4.43 o 
   8  10   5      270.62      286.55      6.83 o 
   9  10   5      106.52      100.17      5.91 o 
  10  10   5        6.30        6.86      2.38 o 
  11  10   5        0.72       -1.35      3.63 o 
   1  11   5     1571.33     1649.89     17.91 o 
   2  11   5       17.73       23.94      8.16 o 
   3  11   5      559.02      590.95     17.79 o 
   4  11   5       32.25       39.78      9.25 o 
   5  11   5      616.92      654.42     10.67 o 
   6  11   5        4.84        4.51      2.99 o 
   7  11   5      186.28      181.73     10.98 o 
   8  11   5       80.89       75.41     10.95 o 
   9  11   5      443.20      450.46      8.38 o 
  10  11   5        0.12        4.25      4.76 o 
   0  12   5      248.06      246.67      8.81 o 
   1  12   5       49.90       39.35      3.79 o 
   2  12   5      134.45      119.47      4.93 o 
   3  12   5      112.81      120.98      4.84 o 
   4  12   5       47.89       37.06      3.55 o 
   5  12   5        2.76        6.93      2.93 o 
   6  12   5      122.41      136.12      5.23 o 
   7  12   5       87.77       80.49      4.41 o 
   8  12   5      112.40      100.11      7.80 o 
   9  12   5        7.61        6.05      2.48 o 
   1  13   5       96.91       82.76      4.51 o 
   2  13   5       41.45       34.68      3.76 o 
   3  13   5      528.14      540.19      9.77 o 
   4  13   5       49.06       55.98      4.10 o 
   5  13   5      522.47      504.52      9.41 o 
   6  13   5        2.47        4.34      2.91 o 
   7  13   5        0.15        5.56      4.75 o 
   8  13   5       25.96       16.67      2.98 o 
   0  14   5        0.01       -1.43      4.34 o 
   1  14   5       20.39       23.28      3.73 o 
   2  14   5        1.75       -3.39      4.60 o 
   3  14   5        3.13       -3.01      3.01 o 
   4  14   5       23.23       21.82      3.58 o 
   5  14   5        4.08        7.92      4.73 o 
   6  14   5        4.60        2.83      3.00 o 
   1  15   5       12.01        5.19      3.42 o 
   2  15   5        2.87        2.84      3.75 o 
   3  15   5        6.52        7.87      4.29 o 
   4  15   5        0.01        3.14      3.66 o 
   0   0   6     4282.76     3928.78     68.64 o 
   1   0   6      216.00      176.67      4.56 o 
   2   0   6     4456.24     4296.42     53.30 o 
   3   0   6      192.57      150.75      3.84 o 
   4   0   6     5744.56     5420.07     69.11 o 
   5   0   6      958.89      888.41     13.95 o 
   6   0   6     1770.36     1773.10     35.46 o 
   7   0   6      611.39      614.79     11.59 o 
   8   0   6       47.24       37.87      1.53 o 
   9   0   6      211.79      200.16      6.17 o 
  10   0   6       90.89       98.19      6.80 o 
  11   0   6      149.96      153.41      9.64 o 
  12   0   6       93.28       95.13      8.81 o 
  13   0   6      147.86      142.44     10.05 o 
  14   0   6      107.28      112.89     10.58 o 
   1   1   6     3792.39     3702.20     31.33 o 
   2   1   6     1335.95     1318.64     34.78 o 
   3   1   6      787.94      776.56     13.99 o 
   4   1   6      733.38      693.37     13.19 o 
   5   1   6        1.62        6.52      1.46 o 
   6   1   6     2688.69     2636.74     52.20 o 
   7   1   6      463.11      441.37      7.55 o 
   8   1   6      130.82      131.35      6.76 o 
   9   1   6       17.98       12.71      2.21 o 
  10   1   6      324.35      345.38     10.17 o 
  11   1   6        1.10        1.52      2.54 o 
  12   1   6       38.52       39.23      2.06 o 
  13   1   6       15.40       14.63      2.11 o 
  14   1   6        0.03        4.56      4.03 o 
   0   2   6     1048.29      978.50     14.64 o 
   1   2   6       40.93       30.09      1.69 o 
   2   2   6     2587.15     2581.22     46.81 o 
   3   2   6      279.57      254.09      3.84 o 
   4   2   6       62.49       46.50      1.38 o 
   5   2   6      737.11      826.01     24.31 o 
   6   2   6      219.69      208.43      9.02 o 
   7   2   6       26.02       26.55      3.01 o 
   8   2   6       52.58       63.63      3.17 o 
   9   2   6       86.33       84.89      3.59 o 
  10   2   6        1.41        2.65      1.82 o 
  11   2   6       85.17       93.45      3.60 o 
  12   2   6      248.99      273.80     10.97 o 
  13   2   6       35.15       25.10      7.28 o 
  14   2   6       31.41       34.90      4.64 o 
   1   3   6      114.27      166.64      3.13 o 
   2   3   6      250.39      259.41      4.08 o 
   3   3   6      207.61      225.15      3.30 o 
   4   3   6     4855.07     5224.95     49.86 o 
   5   3   6      215.98      247.40      5.06 o 
   6   3   6      758.92      722.07     19.32 o 
   7   3   6     1068.03     1119.99     40.95 o 
   8   3   6      282.04      292.81      6.00 o 
   9   3   6       14.64       13.57      2.39 o 
  10   3   6      539.59      555.74      9.36 o 
  11   3   6        2.24        3.04      4.37 o 
  12   3   6      147.26      135.40      4.35 o 
  13   3   6        0.34        1.33      1.73 o 
  14   3   6       53.48       39.99      4.69 o 
   0   4   6       11.69        1.43      1.67 o 
   1   4   6      916.38      876.90      8.79 o 
   2   4   6     8921.20     8628.16     77.16 o 
   3   4   6      538.76      565.76      7.06 o 
   4   4   6     3269.78     3261.64     34.25 o 
   5   4   6        2.96       15.40      1.16 o 
   6   4   6     1705.88     1706.18     19.76 o 
   7   4   6      186.47      173.81      4.75 o 
   8   4   6       32.14       35.43      2.89 o 
   9   4   6      765.59      757.88     10.78 o 
  10   4   6       66.85       73.23      7.83 o 
  11   4   6       46.89       58.16      5.66 o 
  12   4   6      574.15      565.93      9.87 o 
  13   4   6       26.98       15.48      2.52 o 
   1   5   6       55.51       63.37      4.48 o 
   2   5   6     1720.29     1720.91     16.82 o 
   3   5   6       15.83       14.31      2.44 o 
   4   5   6      644.84      828.85      9.18 o 
   5   5   6      299.68      301.02      9.78 o 
   6   5   6       22.42       20.13      1.19 o 
   7   5   6       57.08       77.56      8.80 o 
   8   5   6      294.78      296.76      6.25 o 
   9   5   6       82.98       74.91      3.71 o 
  10   5   6      285.97      278.31     21.61 o 
  11   5   6       97.56      102.93      6.18 o 
  12   5   6        3.61        1.43      2.65 o 
  13   5   6        0.23        0.18      2.12 o 
   0   6   6     3815.48     3720.39     53.33 o 
   1   6   6       97.90       91.23      2.94 o 
   2   6   6      334.36      330.70      5.20 o 
   3   6   6      498.21      526.57      7.07 o 
   4   6   6        0.53        6.09      2.06 o 
   5   6   6      207.13      235.39      4.55 o 
   6   6   6       63.05       60.62      2.14 o 
   7   6   6      198.82      203.43      4.37 o 
   8   6   6       27.13       22.43      2.89 o 
   9   6   6      125.41      139.60      5.11 o 
  10   6   6        3.18        1.35      3.02 o 
  11   6   6       41.53       38.10      5.06 o 
  12   6   6        9.20       10.74      3.67 o 
  13   6   6       72.26       62.60      3.96 o 
   1   7   6        0.00       -0.52      2.68 o 
   2   7   6      146.87      141.18      4.83 o 
   3   7   6        0.00       -0.57      4.14 o 
   4   7   6        2.89        6.35      1.87 o 
   5   7   6       34.62       43.09      3.28 o 
   6   7   6       77.71       64.32      4.13 o 
   7   7   6       52.72       50.35      2.17 o 
   8   7   6       10.28        7.41      2.06 o 
   9   7   6       16.23       23.23      7.55 o 
  10   7   6        0.14        3.51      2.79 o 
  11   7   6        1.48        5.93      4.00 o 
  12   7   6        0.06        5.88      2.84 o 
   0   8   6      223.10      225.61      7.96 o 
   1   8   6      402.81      411.98      6.71 o 
   2   8   6      281.24      247.17      5.19 o 
   3   8   6      405.30      464.80      9.07 o 
   4   8   6      520.67      524.00      7.80 o 
   5   8   6      299.01      321.08      5.71 o 
   6   8   6        2.61        3.12      1.62 o 
   7   8   6       95.40      106.20      6.08 o 
   8   8   6       17.04       11.90      1.63 o 
   9   8   6      115.35      135.11      4.26 o 
  10   8   6       14.75       15.43      3.04 o 
  11   8   6       15.24       16.50      3.54 o 
  12   8   6       40.82       33.19      3.89 o 
   1   9   6      205.94      181.83      5.49 o 
   2   9   6      781.98      768.36     10.06 o 
   3   9   6       15.85       13.25      4.50 o 
   4   9   6      359.78      398.46      9.32 o 
   5   9   6       53.68       64.73      5.51 o 
   6   9   6      335.23      385.56      6.88 o 
   7   9   6       43.17       43.42      2.81 o 
   8   9   6        4.51        5.89      1.87 o 
   9   9   6        0.99       -0.84      1.08 o 
  10   9   6       63.17       74.77      9.34 o 
  11   9   6        1.97        8.60      3.94 o 
   0  10   6     3380.85     3330.81     41.43 o 
   1  10   6       58.49       47.03      3.67 o 
   2  10   6      509.75      488.78      8.73 o 
   3  10   6       23.81       12.27      2.77 o 
   4  10   6      502.30      475.60      8.17 o 
   5  10   6      156.86      117.17      4.64 o 
   6  10   6      166.04      142.44      4.46 o 
   7  10   6       12.90       12.50      2.39 o 
   8  10   6       48.44       39.02      2.83 o 
   9  10   6        8.92        6.69      1.88 o 
  10  10   6       46.94       45.45      4.63 o 
  11  10   6        2.52       11.34      3.56 o 
   1  11   6        0.58        3.61      3.16 o 
   2  11   6      272.89      280.00     11.71 o 
   3  11   6      554.98      581.83      9.29 o 
   4  11   6     1223.15     1268.48     14.91 o 
   5  11   6      469.14      448.71      8.16 o 
   6  11   6       45.69       40.53      3.29 o 
   7  11   6       49.39       51.57      3.40 o 
   8  11   6       99.71       84.41      5.00 o 
   9  11   6       39.45       27.73      3.42 o 
  10  11   6        5.15        8.79      3.51 o 
   0  12   6       15.92       18.23      4.66 o 
   1  12   6      179.68      209.50      6.06 o 
   2  12   6      426.89      468.43      8.58 o 
   3  12   6       95.98       66.84      4.04 o 
   4  12   6      423.38      465.58      8.79 o 
   5  12   6       94.62      114.50      5.06 o 
   6  12   6        4.26        3.01      3.63 o 
   7  12   6       11.89        8.16      2.73 o 
   8  12   6       45.14       33.24      3.17 o 
   9  12   6      108.05      112.04     12.36 o 
   1  13   6       96.17      102.55      4.79 o 
   2  13   6       75.52       78.10      4.38 o 
   3  13   6       29.31       40.60      4.37 o 
   4  13   6      275.91      282.89      7.04 o 
   5  13   6       20.97       13.14      3.10 o 
   6  13   6        7.26        4.24      2.72 o 
   7  13   6        6.71        5.42      6.08 o 
   0  14   6        5.68        8.03      5.39 o 
   1  14   6        1.86        0.31      2.19 o 
   2  14   6       87.48       83.85      4.84 o 
   3  14   6        8.21        4.18      3.40 o 
   4  14   6       58.40       61.69      4.57 o 
   5  14   6       19.21       16.85      3.57 o 
   6  14   6       10.43       12.91      3.53 o 
   1  15   6       85.84       87.32      6.94 o 
   2  15   6        7.22       15.59      3.65 o 
   3  15   6       65.13       58.14      4.92 o 
   1   1   7      176.08      186.68      6.43 o 
   2   1   7      114.58      131.98      5.07 o 
   3   1   7      180.30      137.61      2.59 o 
   4   1   7        2.08        3.32      1.03 o 
   5   1   7      705.16      761.68     15.52 o 
   6   1   7      310.73      298.26     15.07 o 
   7   1   7      612.10      629.32      9.69 o 
   8   1   7       14.47       11.36      2.22 o 
   9   1   7      619.04      683.57     11.55 o 
  10   1   7      304.68      305.11      6.14 o 
  11   1   7      451.24      468.43      8.23 o 
  12   1   7       50.76       38.71      6.19 o 
  13   1   7       47.44       38.85      7.66 o 
  14   1   7       37.25       50.91      5.95 o 
   0   2   7      177.78      251.59      5.44 o 
   1   2   7     2245.60     2053.76     29.74 o 
   2   2   7    14036.96    14249.09    130.94 o 
   3   2   7     1514.34     1460.95     15.16 o 
   4   2   7      399.43      508.95     10.14 o 
   5   2   7     1402.56     1343.97     24.11 o 
   6   2   7     1426.34     1375.63     22.61 o 
   7   2   7      721.17      712.15      9.38 o 
   8   2   7     1234.91     1241.57     15.02 o 
   9   2   7     1778.70     1957.65     28.89 o 
  10   2   7     1246.33     1240.72     22.44 o 
  11   2   7       13.10       14.61      2.32 o 
  12   2   7      244.57      202.99      6.43 o 
  13   2   7       43.89       34.16      3.30 o 
  14   2   7       69.72       63.83      6.26 o 
   1   3   7     4431.96     4695.15     40.12 o 
   2   3   7     2693.12     2970.76     39.13 o 
   3   3   7     1098.48     1062.78     14.23 o 
   4   3   7       47.92       55.67      2.17 o 
   5   3   7        9.28       11.13      3.05 o 
   6   3   7      183.39      195.42     11.43 o 
   7   3   7      156.78      172.42      4.61 o 
   8   3   7       50.08       43.21      2.65 o 
   9   3   7      261.92      272.49      9.04 o 
  10   3   7      198.78      217.49      5.50 o 
  11   3   7       18.78       17.60      5.46 o 
  12   3   7        1.83        0.38      1.62 o 
  13   3   7       89.52      103.69      6.29 o 
   0   4   7       32.23       19.44      2.48 o 
   1   4   7      758.77      806.60      9.32 o 
   2   4   7     1013.08     1188.10     11.40 o 
   3   4   7     1695.49     1688.73     16.75 o 
   4   4   7       10.50       10.06      1.20 o 
   5   4   7      968.56      976.26     11.23 o 
   6   4   7      276.67      282.81      7.09 o 
   7   4   7       19.52       10.39      2.04 o 
   8   4   7        3.03        0.05      2.05 o 
   9   4   7       84.44      107.00      4.11 o 
  10   4   7       39.89       43.42      6.21 o 
  11   4   7       54.48       58.26      3.43 o 
  12   4   7      401.91      406.90      8.00 o 
  13   4   7        0.00        3.29      3.90 o 
   1   5   7     1679.49     1783.73     19.50 o 
   2   5   7      376.33      353.28      5.75 o 
   3   5   7      710.66      813.51      9.43 o 
   4   5   7      101.38       98.58      2.73 o 
   5   5   7     2161.79     2294.70     48.64 o 
   6   5   7        0.17       -0.15      1.93 o 
   7   5   7      107.87      126.53      4.08 o 
   8   5   7       38.18       37.19      3.27 o 
   9   5   7      393.76      395.48      7.68 o 
  10   5   7      227.49      211.92      5.70 o 
  11   5   7       15.65       15.29      2.75 o 
  12   5   7        0.01        3.73      3.02 o 
  13   5   7       35.95       30.27      4.99 o 
   0   6   7     2487.81     2757.83     34.42 o 
   1   6   7     2051.22     2089.31     45.65 o 
   2   6   7       41.57       32.06      3.35 o 
   3   6   7      907.28      906.90     25.28 o 
   4   6   7       10.16       11.27      3.67 o 
   5   6   7     1530.56     1528.72     15.45 o 
   6   6   7      546.67      599.74      8.36 o 
   7   6   7      208.98      188.61      5.76 o 
   8   6   7      442.24      501.45      8.76 o 
   9   6   7      100.54      111.46      4.37 o 
  10   6   7      108.79      102.32      4.60 o 
  11   6   7        7.90        1.69      3.63 o 
  12   6   7       92.78       75.33     11.91 o 
  13   6   7        0.14       -0.50      1.98 o 
   1   7   7      101.95       84.78      3.73 o 
   2   7   7      153.31      157.34      3.91 o 
   3   7   7       18.14       21.73      3.29 o 
   4   7   7       11.77        9.66      1.97 o 
   5   7   7      313.31      300.88      5.69 o 
   6   7   7       39.39       38.46      2.05 o 
   7   7   7        2.67        6.81      1.60 o 
   8   7   7       12.57        7.76      2.65 o 
   9   7   7       60.90       53.59      3.75 o 
  10   7   7        3.25        7.67      3.91 o 
  11   7   7       43.57       38.90      3.79 o 
  12   7   7       19.98       17.44      3.17 o 
   0   8   7     2336.68     2271.93     32.72 o 
   1   8   7      554.15      512.12      9.88 o 
   2   8   7     1808.51     1768.33     23.60 o 
   3   8   7      674.73      654.42      9.02 o 
   4   8   7     1879.80     1958.22     28.99 o 
   5   8   7      169.50      149.40      4.04 o 
   6   8   7       92.57       97.77      3.85 o 
   7   8   7      141.80      126.54      3.94 o 
   8   8   7      253.37      291.56     11.85 o 
   9   8   7      296.78      269.49      7.19 o 
  10   8   7        7.71        5.54      3.62 o 
  11   8   7       20.39       16.28      3.53 o 
  12   8   7       20.18       20.61      8.50 o 
   1   9   7      144.61      146.43      7.36 o 
   2   9   7        1.91        6.02      3.98 o 
   3   9   7      315.39      324.72      6.36 o 
   4   9   7       19.71       18.91      2.73 o 
   5   9   7      160.48      158.33     12.89 o 
   6   9   7        4.39        6.12      1.97 o 
   7   9   7        0.62        4.63      1.91 o 
   8   9   7        5.92       10.61      2.37 o 
   9   9   7      108.54      108.54      8.93 o 
  10   9   7       36.50       36.08      3.84 o 
  11   9   7       87.69       69.27      5.18 o 
   0  10   7     2334.53     2624.38     35.14 o 
   1  10   7     1373.54     1444.96     15.93 o 
   2  10   7       32.39       18.64      3.43 o 
   3  10   7      105.43       97.61      4.21 o 
   4  10   7      142.07      113.28      5.30 o 
   5  10   7      656.61      669.19      9.68 o 
   6  10   7      373.31      420.31     19.22 o 
   7  10   7       44.90       44.27      4.45 o 
   8  10   7        1.06        3.43      3.63 o 
   9  10   7      106.59       99.09      9.16 o 
  10  10   7       44.20       40.05      4.36 o 
   1  11   7      651.03      675.25     10.30 o 
   2  11   7        7.89        8.74      3.98 o 
   3  11   7      258.29      254.56      6.33 o 
   4  11   7        3.47        3.43      2.66 o 
   5  11   7      513.39      547.73     15.33 o 
   6  11   7       52.86       48.84      3.59 o 
   7  11   7      263.51      287.17      9.25 o 
   8  11   7        0.15        0.56      1.64 o 
   9  11   7      147.60      148.02     12.33 o 
   0  12   7      604.22      568.43     14.11 o 
   1  12   7       10.18       11.30      3.27 o 
   2  12   7      507.57      557.34     12.50 o 
   3  12   7      426.52      412.38      8.65 o 
   4  12   7      227.89      244.32      6.37 o 
   5  12   7        7.78        7.43      2.79 o 
   6  12   7        7.53        7.68      3.53 o 
   7  12   7      142.73      120.74      4.71 o 
   8  12   7       10.13        6.96      2.02 o 
   1  13   7      315.61      326.98      7.57 o 
   2  13   7        0.92       -0.03      3.15 o 
   3  13   7      149.13      144.49      5.56 o 
   4  13   7        2.76        1.56      2.99 o 
   5  13   7       18.21       20.28      3.54 o 
   6  13   7      111.08      109.72     10.55 o 
   7  13   7      132.70      118.56      7.28 o 
   0  14   7      419.94      549.90     14.62 o 
   1  14   7        3.05        8.34      3.73 o 
   2  14   7        1.56        3.74      3.42 o 
   3  14   7        3.93        1.26      6.43 o 
   4  14   7      210.80      253.29      7.84 o 
   5  14   7       58.50       60.61      4.37 o 
   1  15   7        1.58       -1.21      3.43 o 
   0   0   8      309.71      308.97      8.77 o 
   1   0   8     7211.60     6910.96     78.09 o 
   2   0   8     1130.81     1205.61     18.40 o 
   3   0   8     2003.20     1784.54     22.41 o 
   4   0   8      138.94      149.97      3.81 o 
   5   0   8     1889.64     1735.28     25.98 o 
   6   0   8      912.96      962.10     14.50 o 
   7   0   8       63.96       44.47      2.28 o 
   8   0   8      335.15      367.92     18.52 o 
   9   0   8     1316.95     1401.92     31.52 o 
  10   0   8      117.58      114.57     13.67 o 
  11   0   8       18.81       26.75      6.60 o 
  12   0   8      416.78      527.50     19.33 o 
  13   0   8       12.84       -1.72      6.31 o 
   1   1   8      110.86      121.97      3.05 o 
   2   1   8      351.75      367.42      4.69 o 
   3   1   8      357.43      439.48      5.20 o 
   4   1   8      109.04      130.01      2.83 o 
   5   1   8       60.02       60.43      2.04 o 
   6   1   8     1331.51     1421.74     40.76 o 
   7   1   8      120.38      119.95      6.10 o 
   8   1   8      292.44      305.67      5.94 o 
   9   1   8      170.95      191.97      5.64 o 
  10   1   8       18.04       14.70      1.09 o 
  11   1   8      202.34      210.65      8.50 o 
  12   1   8      209.23      262.02     32.01 o 
  13   1   8       15.68       11.57     11.44 o 
   0   2   8      189.99      224.21      5.61 o 
   1   2   8       13.63        6.93      2.55 o 
   2   2   8      834.84      847.05      8.64 o 
   3   2   8      229.70      254.59      4.29 o 
   4   2   8      219.75      209.21      6.92 o 
   5   2   8       11.00        7.37      0.88 o 
   6   2   8      138.49      139.09      3.79 o 
   7   2   8        7.13        7.95      1.68 o 
   8   2   8        8.13        5.69      1.87 o 
   9   2   8      636.17      678.80     11.00 o 
  10   2   8        0.08        1.86      1.38 o 
  11   2   8       22.96       20.11      1.72 o 
  12   2   8       42.46       41.01     12.15 o 
  13   2   8        7.06       12.92      4.40 o 
   1   3   8     3948.68     4391.03     36.59 o 
   2   3   8      309.70      335.72     10.26 o 
   3   3   8       90.10       91.35      2.57 o 
   4   3   8       68.48       79.05      2.25 o 
   5   3   8      796.98      817.91     17.93 o 
   6   3   8      804.26      846.34     14.56 o 
   7   3   8      352.18      378.77     11.54 o 
   8   3   8      407.16      437.05      8.38 o 
   9   3   8      586.83      625.54      9.66 o 
  10   3   8       48.40       43.70      7.84 o 
  11   3   8       15.89       21.87     10.52 o 
  12   3   8       35.34       26.26      3.86 o 
  13   3   8        8.65       12.16      4.52 o 
   0   4   8     1902.04     1837.18     22.72 o 
   1   4   8      632.98      564.69      9.25 o 
   2   4   8      316.73      310.15     13.15 o 
   3   4   8     1813.04     1850.15     21.26 o 
   4   4   8       11.99        5.40      1.19 o 
   5   4   8        3.44        1.79      0.97 o 
   6   4   8      168.97      167.54      4.54 o 
   7   4   8      610.74      590.26      9.24 o 
   8   4   8      422.51      434.76      9.24 o 
   9   4   8      148.41      149.84      4.66 o 
  10   4   8      130.86      118.35      7.20 o 
  11   4   8       92.65       94.26      7.45 o 
  12   4   8        7.42        2.81      1.97 o 
  13   4   8        0.22       -2.76      3.40 o 
   1   5   8      306.51      336.65      5.25 o 
   2   5   8       11.94       11.18      1.73 o 
   3   5   8        8.48       14.07      1.64 o 
   4   5   8      121.54      104.01      3.67 o 
   5   5   8      496.92      498.06      7.12 o 
   6   5   8      536.19      522.30      8.82 o 
   7   5   8      368.36      355.19     10.83 o 
   8   5   8        0.83        5.35      2.79 o 
   9   5   8        2.01        3.29      2.90 o 
  10   5   8      579.16      601.98     13.05 o 
  11   5   8       52.37       40.96      4.04 o 
  12   5   8      118.01      115.97      4.92 o 
  13   5   8       44.80       45.80     19.75 o 
   0   6   8       62.78       39.61      3.74 o 
   1   6   8     1897.72     1972.08     22.85 o 
   2   6   8     1023.98     1072.03     11.55 o 
   3   6   8      165.18      192.55      6.70 o 
   4   6   8      422.52      427.49      6.96 o 
   5   6   8      210.30      218.89      5.30 o 
   6   6   8      451.56      498.36     12.20 o 
   7   6   8      292.10      300.09      7.52 o 
   8   6   8       16.50       17.11      2.97 o 
   9   6   8       86.00       71.34      6.32 o 
  10   6   8        7.93        8.11      4.15 o 
  11   6   8      218.76      224.45     12.25 o 
  12   6   8        0.05        1.25      2.29 o 
   1   7   8     1575.63     1604.38     15.90 o 
   2   7   8        3.49        5.10      2.04 o 
   3   7   8        5.84        3.87      4.02 o 
   4   7   8       26.56       20.85      4.76 o 
   5   7   8       57.70       52.03      2.91 o 
   6   7   8      154.50      154.58      3.84 o 
   7   7   8      367.75      367.64      7.18 o 
   8   7   8        4.63        3.27      2.76 o 
   9   7   8        0.71        1.22      2.67 o 
  10   7   8        5.46        5.13      3.88 o 
  11   7   8        1.25        4.17      2.77 o 
  12   7   8       24.55       14.28      4.00 o 
   0   8   8       12.00       17.43      4.56 o 
   1   8   8     1650.27     1740.58     19.06 o 
   2   8   8     2115.57     2069.27     19.99 o 
   3   8   8      426.93      500.36     11.48 o 
   4   8   8       40.39       30.16      2.54 o 
   5   8   8      131.00      137.09      3.87 o 
   6   8   8      329.04      318.68     11.96 o 
   7   8   8     1151.13     1176.17     13.55 o 
   8   8   8        3.23        5.03      3.05 o 
   9   8   8        5.07        9.48      3.46 o 
  10   8   8        6.67        6.95      3.12 o 
  11   8   8       41.85       36.97      4.58 o 
   1   9   8     1839.56     1814.07     18.30 o 
   2   9   8      335.74      334.65      8.25 o 
   3   9   8      862.09      899.08     11.56 o 
   4   9   8      250.75      256.06      5.64 o 
   5   9   8      796.64      828.98     10.78 o 
   6   9   8        3.88        0.49      3.40 o 
   7   9   8      255.71      242.36      5.59 o 
   8   9   8       56.62       67.40      8.46 o 
   9   9   8       22.59       22.02      3.63 o 
  10   9   8        2.41        2.77      3.46 o 
  11   9   8        0.00        4.35      3.22 o 
   0  10   8       61.70       46.14      4.88 o 
   1  10   8       11.21        3.22      3.39 o 
   2  10   8        1.86       -0.26      3.86 o 
   3  10   8       13.08        6.71      3.37 o 
   4  10   8        2.02        6.76      2.57 o 
   5  10   8        1.62        6.80      4.24 o 
   6  10   8       93.32       84.00      5.13 o 
   7  10   8      123.85       87.86     14.78 o 
   8  10   8        3.33        3.16      1.86 o 
   9  10   8        1.41        0.42      3.13 o 
  10  10   8       46.11       55.81      4.89 o 
   1  11   8       63.89       52.88      3.84 o 
   2  11   8      300.94      307.09      6.76 o 
   3  11   8        7.79       11.49      2.98 o 
   4  11   8        5.47       10.64      2.65 o 
   5  11   8        9.23       10.29      2.65 o 
   6  11   8       82.34       80.66      3.85 o 
   7  11   8      194.03      177.07      7.08 o 
   8  11   8      139.71      125.24      9.70 o 
   9  11   8       50.22       42.83      5.04 o 
   0  12   8       74.87       62.14      6.14 o 
   1  12   8        6.16        6.43      3.07 o 
   2  12   8      428.44      472.90     12.54 o 
   3  12   8        5.03       13.19      3.29 o 
   4  12   8      144.99      143.40      5.26 o 
   5  12   8        7.91        4.21      4.98 o 
   6  12   8       20.28       18.69      2.99 o 
   7  12   8       59.81       52.11      8.85 o 
   8  12   8        3.03        4.70      2.74 o 
   1  13   8       54.47       66.71      4.76 o 
   2  13   8      108.01      111.26      5.37 o 
   3  13   8       17.96       17.54      3.69 o 
   4  13   8       28.43       18.82      3.34 o 
   5  13   8       32.19       33.34      3.97 o 
   6  13   8       14.36        6.37      3.03 o 
   0  14   8       72.57       96.94      7.67 o 
   1  14   8       19.39       19.34      3.78 o 
   2  14   8       34.18       41.69      4.19 o 
   3  14   8      260.73      282.95      8.33 o 
   4  14   8      103.68      109.86      5.42 o 
   1   1   9       77.21       68.47      2.16 o 
   2   1   9       56.16       74.85      2.26 o 
   3   1   9      283.47      306.41      4.34 o 
   4   1   9       60.91       71.21      3.48 o 
   5   1   9      834.84      832.29     10.47 o 
   6   1   9       55.02       49.45      1.59 o 
   7   1   9     2331.24     2433.75     46.34 o 
   8   1   9        0.59        1.92      1.52 o 
   9   1   9     1101.22     1138.34     26.39 o 
  10   1   9        0.47        2.62      4.18 o 
  11   1   9      258.88      256.47     20.44 o 
  12   1   9        1.43        0.11      6.77 o 
  13   1   9      859.44     1065.59     24.09 o 
   0   2   9     8101.08     8043.37     95.49 o 
   1   2   9     4386.50     4396.79     41.58 o 
   2   2   9       67.97      123.51      3.43 o 
   3   2   9      110.21      116.99      3.57 o 
   4   2   9     1444.70     1569.96     15.71 o 
   5   2   9     1084.58     1132.34     12.39 o 
   6   2   9       12.92        6.53      1.72 o 
   7   2   9       94.00       92.74      4.18 o 
   8   2   9     1115.71     1128.81     17.11 o 
   9   2   9      165.77      190.22      4.75 o 
  10   2   9        0.26        0.97      1.26 o 
  11   2   9        5.35        7.26      3.02 o 
  12   2   9       72.83       48.04      6.12 o 
  13   2   9        1.52        9.42      5.36 o 
   1   3   9       78.84       67.09      2.61 o 
   2   3   9       10.26       10.62      1.38 o 
   3   3   9        9.81       12.52      1.47 o 
   4   3   9      371.90      438.86      5.77 o 
   5   3   9      427.42      414.11     16.63 o 
   6   3   9      293.49      319.13      8.32 o 
   7   3   9      118.97       96.57      4.42 o 
   8   3   9       14.75        7.80      3.27 o 
   9   3   9        2.81        2.45      1.89 o 
  10   3   9      260.18      311.80      8.85 o 
  11   3   9        0.08        1.12      1.68 o 
  12   3   9        2.76        1.72      2.55 o 
  13   3   9        2.23        1.86      4.28 o 
   0   4   9      726.95      651.74     11.15 o 
   1   4   9      637.45      589.73     10.61 o 
   2   4   9      119.35      135.62      4.53 o 
   3   4   9        0.36        4.96      1.37 o 
   4   4   9      108.82      126.44      3.38 o 
   5   4   9      106.65       90.98      2.65 o 
   6   4   9      391.97      404.85      7.19 o 
   7   4   9        0.10        0.92      1.79 o 
   8   4   9      239.48      263.32     11.41 o 
   9   4   9        3.30        0.43      2.47 o 
  10   4   9       20.44       17.07      2.52 o 
  11   4   9       22.42       17.70      2.67 o 
  12   4   9        5.34        4.16      2.55 o 
   1   5   9      611.43      622.24     14.39 o 
   2   5   9      369.57      395.34      6.14 o 
   3   5   9      580.05      599.76      7.56 o 
   4   5   9       58.47       53.11      2.48 o 
   5   5   9      341.40      354.06     20.18 o 
   6   5   9      112.33       97.34      7.40 o 
   7   5   9       33.96       29.97      2.94 o 
   8   5   9        0.27       -0.83      2.34 o 
   9   5   9       74.57       65.26      3.82 o 
  10   5   9       19.89       29.01      3.78 o 
  11   5   9       63.21       59.00      6.49 o 
  12   5   9        6.46        6.39      2.39 o 
   0   6   9     2276.68     2306.29     29.97 o 
   1   6   9      599.52      567.61      8.35 o 
   2   6   9       74.63       55.12      5.97 o 
   3   6   9        3.10        1.19      3.14 o 
   4   6   9      176.01      190.42      4.75 o 
   5   6   9        1.91        3.63      1.29 o 
   6   6   9       55.25       59.55      6.36 o 
   7   6   9      213.46      200.22      8.67 o 
   8   6   9      618.25      606.73     11.44 o 
   9   6   9       45.92       39.96      3.63 o 
  10   6   9      131.64      138.54      7.26 o 
  11   6   9        5.74        1.61      2.74 o 
  12   6   9        1.27        3.12      2.55 o 
   1   7   9       17.62       25.11      5.11 o 
   2   7   9      267.87      256.56      5.65 o 
   3   7   9       76.52       77.93      3.20 o 
   4   7   9      539.87      568.82      9.77 o 
   5   7   9     1098.37     1145.18     13.04 o 
   6   7   9       33.40       36.64      2.27 o 
   7   7   9        0.59        1.98      1.21 o 
   8   7   9      191.04      191.90      6.07 o 
   9   7   9       20.60       26.64      3.78 o 
  10   7   9       23.18       30.11      5.91 o 
  11   7   9       91.72      100.51     20.36 o 
   0   8   9     2350.98     2322.34     33.08 o 
   1   8   9      379.67      344.12      6.53 o 
   2   8   9      158.76      183.31      5.04 o 
   3   8   9     1009.10      952.38     11.57 o 
   4   8   9       13.79       13.37      5.45 o 
   5   8   9       18.76       22.24      2.39 o 
   6   8   9       28.80       43.97      7.23 o 
   7   8   9      395.49      394.51     24.16 o 
   8   8   9       35.80       28.48      4.31 o 
   9   8   9      363.11      349.20      8.62 o 
  10   8   9       28.49       30.56      4.24 o 
  11   8   9      138.98      130.89      6.34 o 
   1   9   9     1703.04     1754.51     19.71 o 
   2   9   9        3.54        8.00      2.73 o 
   3   9   9        6.61       10.59      2.82 o 
   4   9   9       56.89       57.82      3.75 o 
   5   9   9        0.89        4.00      2.05 o 
   6   9   9       15.62       10.04      2.14 o 
   7   9   9        3.07        0.96      1.58 o 
   8   9   9       20.32       20.87      2.20 o 
   9   9   9       49.50       45.41      9.83 o 
  10   9   9        2.93        3.22     10.17 o 
   0  10   9     1066.00     1187.52     20.41 o 
   1  10   9       13.52        8.94      2.83 o 
   2  10   9      451.06      401.60      9.99 o 
   3  10   9       77.64       77.99      5.64 o 
   4  10   9      769.37      855.16     11.60 o 
   5  10   9       52.63       48.22      3.36 o 
   6  10   9       38.40       23.90      6.18 o 
   7  10   9      158.19      133.50      4.33 o 
   8  10   9      147.22      174.14      6.96 o 
   9  10   9       19.42       17.66      3.78 o 
   1  11   9       88.54       87.61      5.68 o 
   2  11   9       32.56       32.41      3.37 o 
   3  11   9      176.92      181.00      5.47 o 
   4  11   9        3.57       -0.32      2.85 o 
   5  11   9       18.66       14.84      2.75 o 
   6  11   9        2.19        7.52      3.37 o 
   7  11   9       46.27       36.54      8.71 o 
   8  11   9       29.92       24.10      4.64 o 
   0  12   9       42.63       61.65      6.60 o 
   1  12   9      215.95      190.81      5.78 o 
   2  12   9        8.14        9.38      3.50 o 
   3  12   9       72.75       61.79      3.90 o 
   4  12   9        0.51        5.47      2.65 o 
   5  12   9      120.32      102.14      4.75 o 
   6  12   9        7.57        8.42      4.27 o 
   7  12   9        3.82        3.93      2.73 o 
   1  13   9      569.18      636.66     12.59 o 
   2  13   9        0.26        0.49      3.46 o 
   3  13   9        1.73        4.95      5.57 o 
   4  13   9      103.57      103.66      7.93 o 
   5  13   9        5.28       11.26      3.18 o 
   0  14   9      128.92      147.29      8.33 o 
   1  14   9       49.55       61.25      8.59 o 
   2  14   9       29.31       44.41      4.38 o 
   3  14   9        0.01        1.92      3.69 o 
   0   0  10     6935.47     7465.89    113.53 o 
   1   0  10     2385.55     2472.03     34.12 o 
   2   0  10      864.07      788.91     12.27 o 
   3   0  10     2400.63     2298.01     28.42 o 
   4   0  10     2288.55     2214.52     36.71 o 
   5   0  10     1188.77     1152.72     18.01 o 
   6   0  10      548.39      540.58      9.42 o 
   7   0  10     2055.74     2050.57     31.08 o 
   8   0  10     8308.50     9007.33    148.37 o 
   9   0  10       97.38      117.58      9.81 o 
  10   0  10       66.58       69.47     12.99 o 
  11   0  10      304.19      377.50     22.41 o 
  12   0  10      113.86      118.60     10.51 o 
  13   0  10      146.48      189.26     13.71 o 
   1   1  10        3.60        7.48      2.05 o 
   2   1  10       54.02       72.70      5.67 o 
   3   1  10       92.31       87.26      3.94 o 
   4   1  10        0.03        1.13      1.38 o 
   5   1  10       44.43       51.72      3.17 o 
   6   1  10      414.97      399.08      6.54 o 
   7   1  10       48.51       48.47      1.71 o 
   8   1  10      154.27      158.35      4.27 o 
   9   1  10       55.84       52.20      4.37 o 
  10   1  10      538.39      571.71     27.60 o 
  11   1  10      188.76      193.78     13.90 o 
  12   1  10        9.75        9.66      4.79 o 
  13   1  10        0.78        2.06      4.90 o 
   0   2  10        0.19        4.37      1.94 o 
   1   2  10      457.24      524.59      6.80 o 
   2   2  10      316.99      394.80     11.22 o 
   3   2  10        5.98        7.54      1.95 o 
   4   2  10      639.28      697.37      7.93 o 
   5   2  10       28.13       26.09      1.60 o 
   6   2  10        3.56        4.18      2.65 o 
   7   2  10       65.03       52.34      4.53 o 
   8   2  10       84.11       85.17      3.56 o 
   9   2  10      348.32      351.10     12.22 o 
  10   2  10       19.02       15.23      1.82 o 
  11   2  10        0.02        3.73      9.58 o 
  12   2  10        0.39        2.89      4.42 o 
   1   3  10      557.52      583.85      7.46 o 
   2   3  10        6.65        4.63      1.47 o 
   3   3  10      712.84      686.10      9.83 o 
   4   3  10       46.48       34.05      2.10 o 
   5   3  10      340.12      349.62      5.21 o 
   6   3  10        8.90        6.84      0.71 o 
   7   3  10       67.61       80.54     12.22 o 
   8   3  10        0.78        2.77      1.98 o 
   9   3  10       52.88       45.95      4.70 o 
  10   3  10       19.31       13.12      2.67 o 
  11   3  10        3.31        4.61      1.77 o 
  12   3  10        3.24        3.29      6.04 o 
   0   4  10     1381.82     1430.57     22.41 o 
   1   4  10      419.37      429.24      7.43 o 
   2   4  10       30.46       22.75      2.11 o 
   3   4  10      836.69      827.34      9.51 o 
   4   4  10      703.24      716.28      8.70 o 
   5   4  10      863.92      934.41     11.97 o 
   6   4  10       23.04       12.87      1.58 o 
   7   4  10      198.42      220.17      5.73 o 
   8   4  10      584.07      589.59     10.20 o 
   9   4  10      189.74      190.59     11.32 o 
  10   4  10        3.96        2.33      2.03 o 
  11   4  10       62.93       61.24      7.17 o 
  12   4  10        0.19        9.34      9.87 o 
   1   5  10        3.88        4.27      1.84 o 
   2   5  10      384.29      383.70     10.38 o 
   3   5  10        4.84        0.23      2.68 o 
   4   5  10      250.97      226.73      4.47 o 
   5   5  10       65.35       69.58      4.92 o 
   6   5  10       30.99       17.73      4.00 o 
   7   5  10        8.13       15.47      2.89 o 
   8   5  10      257.61      274.42      8.82 o 
   9   5  10       24.65       14.76      3.67 o 
  10   5  10        3.40        2.05      2.67 o 
  11   5  10       54.31       41.68      5.21 o 
  12   5  10      165.80      193.84     18.51 o 
   0   6  10       64.76       52.26      4.05 o 
   1   6  10      405.84      437.61      6.91 o 
   2   6  10     1996.78     1997.76     32.04 o 
   3   6  10       40.60       42.28      2.56 o 
   4   6  10       31.33       22.19      2.54 o 
   5   6  10       37.39       40.66      2.71 o 
   6   6  10     1271.73     1308.12     17.53 o 
   7   6  10        0.73        3.36      3.75 o 
   8   6  10       42.53       36.60      9.16 o 
   9   6  10      416.80      436.74     10.46 o 
  10   6  10      215.59      207.16      6.31 o 
  11   6  10       15.01       15.31      3.12 o 
   1   7  10      574.12      612.49     16.96 o 
   2   7  10       34.56       29.11      2.67 o 
   3   7  10      228.95      227.25      5.13 o 
   4   7  10      109.75       97.30      7.94 o 
   5   7  10       86.46       85.83      3.90 o 
   6   7  10      710.24      639.82      9.64 o 
   7   7  10        4.04       -3.51      5.46 o 
   8   7  10       29.68       27.67      5.90 o 
   9   7  10       28.87       23.23      3.51 o 
  10   7  10        0.10        6.20      2.97 o 
  11   7  10       17.70        7.30      3.99 o 
   0   8  10     6885.72     7238.24     87.74 o 
   1   8  10       93.97       67.95      4.77 o 
   2   8  10      121.86      116.91      4.16 o 
   3   8  10      725.14      812.00     10.98 o 
   4   8  10      298.59      297.28      6.04 o 
   5   8  10        4.88        9.99      2.58 o 
   6   8  10       31.12       20.42      4.71 o 
   7   8  10        6.95       12.83      8.23 o 
   8   8  10      390.98      359.04     13.44 o 
   9   8  10      260.22      248.68      7.36 o 
  10   8  10        0.19        2.26      3.08 o 
   1   9  10      503.30      503.46      9.56 o 
   2   9  10        7.11        8.52      2.66 o 
   3   9  10      634.92      683.90     24.62 o 
   4   9  10       84.16       89.59      7.66 o 
   5   9  10      168.05      148.70      6.65 o 
   6   9  10      137.74      120.57     14.60 o 
   7   9  10      314.09      319.04     31.33 o 
   8   9  10      144.98      162.91      6.33 o 
   9   9  10        0.00        9.78      4.02 o 
   0  10  10       44.63       55.68      5.12 o 
   1  10  10      143.04      140.94     10.16 o 
   2  10  10        3.87        0.74      2.60 o 
   3  10  10       11.64        4.11      2.47 o 
   4  10  10      473.71      435.34      8.59 o 
   5  10  10      116.61      105.52      4.18 o 
   6  10  10        4.70        1.51      1.79 o 
   7  10  10       52.40       46.47      2.84 o 
   8  10  10        8.01        1.62      4.92 o 
   9  10  10       16.98       27.15      4.86 o 
   1  11  10       65.27       68.24      9.60 o 
   2  11  10       57.82       48.44      3.76 o 
   3  11  10        1.29        4.15      5.96 o 
   4  11  10        0.99        2.64      2.74 o 
   5  11  10       72.44       77.34      3.88 o 
   6  11  10        6.43        5.70      2.83 o 
   7  11  10        8.37        8.11      2.90 o 
   8  11  10       12.40       14.13      4.65 o 
   0  12  10        9.31       10.70      4.39 o 
   1  12  10        0.19        6.61      3.16 o 
   2  12  10        0.09        2.56      2.94 o 
   3  12  10      305.29      377.50      8.13 o 
   4  12  10      181.10      197.20      9.18 o 
   5  12  10        1.69       -0.55      4.34 o 
   6  12  10       36.96       35.24      3.26 o 
   1  13  10        0.88        4.46      3.43 o 
   2  13  10        8.49        4.13      3.40 o 
   3  13  10       68.79       84.11      4.84 o 
   4  13  10       19.30       18.47      4.61 o 
   1   1  11      648.82      689.05      9.39 o 
   2   1  11       48.58       61.92      2.61 o 
   3   1  11       75.69       67.72      4.36 o 
   4   1  11      472.17      458.82     10.34 o 
   5   1  11      459.09      471.40      6.92 o 
   6   1  11     2691.76     2878.15     30.77 o 
   7   1  11       59.83       50.65      1.76 o 
   8   1  11        2.36        0.71      3.52 o 
   9   1  11       21.19       15.24      2.32 o 
  10   1  11       28.04       29.56      7.79 o 
  11   1  11      100.63      103.10     10.09 o 
  12   1  11        6.03       16.58      8.87 o 
   0   2  11     3613.50     3590.52     44.90 o 
   1   2  11      383.57      405.40      6.16 o 
   2   2  11      808.45      771.07      8.93 o 
   3   2  11      148.12      158.63      3.79 o 
   4   2  11     1421.72     1444.28     26.77 o 
   5   2  11      463.78      501.08     14.82 o 
   6   2  11     1170.38     1161.33     20.66 o 
   7   2  11       21.58       15.55      2.42 o 
   8   2  11       36.92       35.01      8.65 o 
   9   2  11       49.40       42.69      2.89 o 
  10   2  11      231.14      191.55      5.46 o 
  11   2  11       11.38        9.15      5.06 o 
  12   2  11        5.62        6.59      5.54 o 
   1   3  11        0.12        2.03      1.69 o 
   2   3  11      208.99      205.65      5.39 o 
   3   3  11       82.75       77.07      4.16 o 
   4   3  11        0.33        1.39      1.34 o 
   5   3  11        0.66        1.35      3.62 o 
   6   3  11      197.83      192.73      4.51 o 
   7   3  11      636.24      636.90     17.39 o 
   8   3  11      123.85      107.21      4.26 o 
   9   3  11       18.27       19.28      2.65 o 
  10   3  11       20.96       17.05      3.17 o 
  11   3  11       39.15       26.89     14.16 o 
  12   3  11        1.06        9.03      5.38 o 
   0   4  11       35.13       37.31      3.42 o 
   1   4  11      313.49      286.32      5.55 o 
   2   4  11      199.36      172.10      4.04 o 
   3   4  11        6.40        7.11      4.24 o 
   4   4  11        0.31        4.53      1.64 o 
   5   4  11      161.27      144.52      3.71 o 
   6   4  11      185.18      162.46      5.00 o 
   7   4  11       67.73       61.12     11.02 o 
   8   4  11       98.03      100.61      8.64 o 
   9   4  11        5.42        4.40      2.22 o 
  10   4  11       98.78       81.73      8.28 o 
  11   4  11       42.72       36.23      3.96 o 
  12   4  11        3.73       -2.14      4.17 o 
   1   5  11      514.96      552.81      8.24 o 
   2   5  11      236.81      245.93      5.35 o 
   3   5  11       12.66       10.41      3.67 o 
   4   5  11       63.03       54.02      2.51 o 
   5   5  11       73.67       69.40      7.82 o 
   6   5  11       21.41       17.06      5.22 o 
   7   5  11        8.50        3.70      3.52 o 
   8   5  11        4.34        1.43      2.09 o 
   9   5  11       26.43       21.97      3.15 o 
  10   5  11      110.68      112.11      4.82 o 
  11   5  11        3.09        4.09      2.34 o 
   0   6  11       44.18       50.24      3.98 o 
   1   6  11      241.54      211.12      5.21 o 
   2   6  11     1448.47     1540.26     16.44 o 
   3   6  11      431.70      456.74      7.06 o 
   4   6  11      569.99      618.55      8.22 o 
   5   6  11        1.57        1.02      1.58 o 
   6   6  11      953.28      984.65     13.18 o 
   7   6  11      271.57      273.79      8.76 o 
   8   6  11      128.78       99.09      6.01 o 
   9   6  11       16.51       16.69      3.39 o 
  10   6  11      311.16      317.57      7.80 o 
  11   6  11        1.93        0.95      2.85 o 
   1   7  11       86.03       85.86      4.33 o 
   2   7  11     1196.49     1206.43     13.39 o 
   3   7  11      140.38      138.36      4.40 o 
   4   7  11      107.23       86.42      3.76 o 
   5   7  11       17.23       14.07      2.05 o 
   6   7  11       99.85      106.85      4.21 o 
   7   7  11     1125.24     1184.04     16.67 o 
   8   7  11        0.36        1.58      3.26 o 
   9   7  11        1.08        4.84      3.14 o 
  10   7  11       26.38       23.82      4.30 o 
   0   8  11      154.45      137.64      7.31 o 
   1   8  11       54.28       33.37      3.40 o 
   2   8  11      945.97      948.70     11.87 o 
   3   8  11        5.53        6.50      2.31 o 
   4   8  11      589.10      561.40      8.35 o 
   5   8  11       49.52       34.00      3.48 o 
   6   8  11      179.94      170.10     12.39 o 
   7   8  11       20.61       17.48      1.97 o 
   8   8  11       13.96       15.37      7.55 o 
   9   8  11        5.39        1.27      3.41 o 
  10   8  11       14.72        5.75      8.01 o 
   1   9  11       25.24       27.13      3.04 o 
   2   9  11       57.82       54.31      8.77 o 
   3   9  11       87.97       93.67      4.20 o 
   4   9  11      111.04      119.18      4.44 o 
   5   9  11       61.62       62.44      5.44 o 
   6   9  11      189.73      169.88      4.59 o 
   7   9  11      101.97       84.48      5.91 o 
   8   9  11      215.93      204.74     14.61 o 
   9   9  11        3.49        8.89      3.84 o 
   0  10  11      249.45      234.58      9.08 o 
   1  10  11        1.82        7.71      6.33 o 
   2  10  11      866.00      973.11     16.05 o 
   3  10  11       13.55       10.01      2.67 o 
   4  10  11       14.92        4.47      2.58 o 
   5  10  11        0.10        1.12      2.51 o 
   6  10  11      242.02      274.19     14.47 o 
   7  10  11        0.49        3.92      1.83 o 
   8  10  11       16.82       25.43      4.39 o 
   1  11  11       15.43       13.76      3.06 o 
   2  11  11       11.84       13.72      2.95 o 
   3  11  11        0.19       12.54      2.91 o 
   4  11  11       32.82       27.50      3.63 o 
   5  11  11       22.94       14.43      2.68 o 
   6  11  11        3.09        2.53      2.80 o 
   7  11  11        0.22        4.40      4.76 o 
   0  12  11       34.98       32.69      5.17 o 
   1  12  11       45.90       27.72      4.67 o 
   2  12  11       12.09       15.19      3.34 o 
   3  12  11       16.68        9.89      3.31 o 
   4  12  11       52.58       59.96      4.09 o 
   5  12  11       13.77        4.34      4.26 o 
   1  13  11        5.32        8.33      3.41 o 
   2  13  11       30.76       34.11      3.97 o 
   3  13  11       16.65       20.50      3.52 o 
   0   0  12     1052.07     1111.64     23.91 o 
   1   0  12      111.90      124.45      4.85 o 
   2   0  12     3512.74     3611.63     43.13 o 
   3   0  12     4549.04     4601.69     55.06 o 
   4   0  12      294.18      272.79      7.21 o 
   5   0  12      162.86      173.74      6.99 o 
   6   0  12     4025.60     4314.31     65.61 o 
   7   0  12      280.69      307.25      7.09 o 
   8   0  12     1802.08     1820.72     31.94 o 
   9   0  12        0.20       13.40      6.63 o 
  10   0  12      518.70      629.37     32.05 o 
  11   0  12       66.75       82.21     14.42 o 
  12   0  12      255.31      259.04     23.06 o 
   1   1  12      219.78      228.19      4.65 o 
   2   1  12       93.01       87.48      3.28 o 
   3   1  12       63.74       75.78      3.05 o 
   4   1  12      431.10      450.26      7.14 o 
   5   1  12       89.12       88.65      3.08 o 
   6   1  12       28.97       26.28      1.95 o 
   7   1  12      272.58      288.96      4.87 o 
   8   1  12      267.61      284.74      6.85 o 
   9   1  12       62.53       55.23      6.54 o 
  10   1  12       31.95       40.09      8.77 o 
  11   1  12      119.04      131.10      9.54 o 
  12   1  12       76.17      106.42     11.81 o 
   0   2  12     1608.65     1653.43     22.83 o 
   1   2  12       66.15       60.24      6.64 o 
   2   2  12      853.36      869.62     20.74 o 
   3   2  12        5.76        7.06      1.75 o 
   4   2  12      853.98      897.15     10.88 o 
   5   2  12        0.03        0.47      3.05 o 
   6   2  12        3.72        4.65      1.32 o 
   7   2  12      324.76      316.08      7.78 o 
   8   2  12        7.73        8.96      1.80 o 
   9   2  12        5.23        5.38      2.17 o 
  10   2  12        7.85       10.26      4.99 o 
  11   2  12       42.31       44.18      8.48 o 
   1   3  12     1164.21     1198.30     22.77 o 
   2   3  12        0.57        3.64      1.82 o 
   3   3  12      471.97      469.63      7.04 o 
   4   3  12      183.69      179.72      4.68 o 
   5   3  12      347.18      326.45      6.22 o 
   6   3  12       10.83        7.41      3.40 o 
   7   3  12      647.59      648.76     13.50 o 
   8   3  12       23.34       25.64      4.37 o 
   9   3  12      147.31      142.45      7.07 o 
  10   3  12       82.25       68.98      3.59 o 
  11   3  12       23.59       31.04      5.46 o 
   0   4  12      693.80      624.07     11.68 o 
   1   4  12      603.67      614.02      9.58 o 
   2   4  12      271.40      266.45      5.14 o 
   3   4  12     1379.65     1439.60     15.22 o 
   4   4  12      233.00      233.92      4.69 o 
   5   4  12      545.45      568.59     11.44 o 
   6   4  12      181.95      184.39      7.93 o 
   7   4  12      200.29      213.33      6.17 o 
   8   4  12       23.21       10.56      2.80 o 
   9   4  12      367.07      384.09      8.21 o 
  10   4  12       30.50       28.08      5.39 o 
  11   4  12       36.96       45.36      6.83 o 
   1   5  12       83.56       80.27      4.17 o 
   2   5  12      350.56      344.85      9.00 o 
   3   5  12       23.90       28.56      2.64 o 
   4   5  12      120.86      110.18      4.13 o 
   5   5  12       10.33       16.10      2.71 o 
   6   5  12       20.40       22.30      4.94 o 
   7   5  12       13.91       14.54      3.30 o 
   8   5  12      162.39      157.43      6.18 o 
   9   5  12      174.76      182.53      6.06 o 
  10   5  12       58.38       59.14      3.97 o 
  11   5  12        7.15        4.77      6.93 o 
   0   6  12       29.62       18.62      3.08 o 
   1   6  12      111.02      110.27      3.81 o 
   2   6  12        9.31       12.67      3.26 o 
   3   6  12      164.07      158.27      4.29 o 
   4   6  12      909.07      895.74     15.38 o 
   5   6  12       21.71       20.88      2.22 o 
   6   6  12      193.82      185.87      5.34 o 
   7   6  12       14.77       14.16      3.30 o 
   8   6  12      104.67      100.92      5.31 o 
   9   6  12       16.94       17.09      7.31 o 
  10   6  12        1.51       -0.46      3.33 o 
   1   7  12      532.11      523.64      8.07 o 
   2   7  12       36.11       37.69      3.42 o 
   3   7  12       25.14       29.89      4.94 o 
   4   7  12      218.42      210.40      4.95 o 
   5   7  12       31.43       20.76      2.21 o 
   6   7  12      904.72      893.24     12.10 o 
   7   7  12        0.01       -3.14      3.14 o 
   8   7  12       73.13       74.77      5.44 o 
   9   7  12        2.67        2.22      2.96 o 
  10   7  12       12.46       13.31      3.28 o 
   0   8  12     1148.41     1194.04     23.69 o 
   1   8  12       36.18       47.46      3.34 o 
   2   8  12      342.84      285.54      6.33 o 
   3   8  12        3.95        9.88      2.41 o 
   4   8  12      122.80      111.58      3.83 o 
   5   8  12      325.61      410.69     10.41 o 
   6   8  12       35.53       22.46      2.12 o 
   7   8  12       16.54       24.40      5.10 o 
   8   8  12       57.65       52.22      7.72 o 
   9   8  12        6.74        4.23      4.19 o 
   1   9  12      174.78      167.89      4.99 o 
   2   9  12       68.94       62.29      3.82 o 
   3   9  12      257.60      267.31      6.73 o 
   4   9  12       11.55       16.04      2.72 o 
   5   9  12       64.30       58.11      3.28 o 
   6   9  12      426.97      415.47     12.77 o 
   7   9  12      165.99      192.53      8.57 o 
   8   9  12       60.75       60.37      6.09 o 
   0  10  12      250.87      234.58      8.59 o 
   1  10  12       21.04       31.65      6.63 o 
   2  10  12      128.84       96.09     11.85 o 
   3  10  12       25.89       23.26      7.01 o 
   4  10  12       30.70       33.53      3.25 o 
   5  10  12       13.69       17.07      2.58 o 
   6  10  12       44.02       20.43      2.44 o 
   7  10  12       24.68       16.19      4.88 o 
   1  11  12      271.50      247.53      6.40 o 
   2  11  12        0.23        1.05      2.12 o 
   3  11  12        6.22        3.74      2.74 o 
   4  11  12       41.74       40.82      3.71 o 
   5  11  12        0.46        1.56      4.00 o 
   6  11  12        0.03        2.66      2.60 o 
   0  12  12        1.88        6.53      4.37 o 
   1  12  12       77.33       80.18      5.01 o 
   2  12  12        7.90        5.14      3.16 o 
   3  12  12       18.56       21.77      4.34 o 
   4  12  12        0.98        4.37      2.72 o 
   1   1  13      573.07      596.76      8.57 o 
   2   1  13       95.00       89.62      3.23 o 
   3   1  13      104.01      108.65      3.44 o 
   4   1  13      293.12      292.75      9.84 o 
   5   1  13       78.61       79.76      2.84 o 
   6   1  13      230.27      228.30     11.31 o 
   7   1  13       21.84       18.38      3.28 o 
   8   1  13       88.33       71.23     17.25 o 
   9   1  13       41.57       24.07     13.36 o 
  10   1  13        1.16        1.41      6.84 o 
  11   1  13      157.87      166.81     12.89 o 
   0   2  13     1467.16     1491.13     21.68 o 
   1   2  13       79.97       87.85      3.70 o 
   2   2  13       30.96       23.90      2.50 o 
   3   2  13     1099.26     1129.57     33.55 o 
   4   2  13     4092.40     4310.77     38.40 o 
   5   2  13       50.26       45.59      2.42 o 
   6   2  13        9.27       10.15      1.81 o 
   7   2  13      336.93      332.19     12.84 o 
   8   2  13      280.60      274.48     23.74 o 
   9   2  13       57.32       47.51      7.65 o 
  10   2  13       29.27       34.85     11.17 o 
  11   2  13       19.41       12.91      8.31 o 
   1   3  13       43.36       45.51      2.87 o 
   2   3  13        0.03       -1.78      1.78 o 
   3   3  13        3.06        4.70      2.13 o 
   4   3  13       59.69       77.14      3.34 o 
   5   3  13      347.21      338.65     13.92 o 
   6   3  13      193.66      172.23      5.38 o 
   7   3  13        5.52        2.78      0.94 o 
   8   3  13      102.25      104.35      6.07 o 
   9   3  13      229.67      227.01      6.76 o 
  10   3  13       21.46       12.62      3.42 o 
  11   3  13       57.86       67.35      7.69 o 
   0   4  13        4.77        3.16      2.94 o 
   1   4  13       13.33       23.06      2.37 o 
   2   4  13      100.26      118.68      5.49 o 
   3   4  13      439.63      412.51      7.16 o 
   4   4  13      207.55      189.13      6.36 o 
   5   4  13        5.93        5.12      1.80 o 
   6   4  13       39.99       35.71      2.08 o 
   7   4  13        1.33        5.07      2.66 o 
   8   4  13       47.01       34.70      3.80 o 
   9   4  13      350.52      349.88      8.30 o 
  10   4  13       10.30       13.83      3.25 o 
   1   5  13       90.43       77.39      3.39 o 
   2   5  13      241.82      261.55      5.45 o 
   3   5  13       31.35       21.87      3.41 o 
   4   5  13        8.99        3.28      1.98 o 
   5   5  13       10.83       14.79      3.12 o 
   6   5  13        9.21        6.38      1.40 o 
   7   5  13      113.63      133.90      6.06 o 
   8   5  13       62.57       66.93      7.57 o 
   9   5  13       71.46       69.34      7.15 o 
  10   5  13       74.96       80.52      4.81 o 
   0   6  13       22.53       26.92      3.88 o 
   1   6  13       12.05        9.00      2.38 o 
   2   6  13       21.77       38.06      5.56 o 
   3   6  13      598.11      560.36     12.54 o 
   4   6  13      336.82      379.75      5.96 o 
   5   6  13       30.76       30.80      8.50 o 
   6   6  13       21.81       26.29      2.32 o 
   7   6  13        0.04        4.87      3.04 o 
   8   6  13      257.78      289.91      8.76 o 
   9   6  13        0.99        1.58      4.00 o 
   1   7  13       13.60       19.39      4.13 o 
   2   7  13       93.04       81.66      3.76 o 
   3   7  13       25.56       23.45      2.55 o 
   4   7  13        9.78       11.24      2.11 o 
   5   7  13      176.60      157.10      3.94 o 
   6   7  13        5.35        6.22      3.01 o 
   7   7  13       20.02       12.02      3.21 o 
   8   7  13       25.12       22.46      3.86 o 
   9   7  13      292.33      330.47     10.55 o 
   0   8  13       66.06       58.28      5.00 o 
   1   8  13       90.98       77.46      4.05 o 
   2   8  13        0.79        5.84      5.47 o 
   3   8  13        0.93        2.83      2.68 o 
   4   8  13       14.03       13.77      2.48 o 
   5   8  13      185.12      155.55      4.40 o 
   6   8  13       55.87       35.40      6.93 o 
   7   8  13        0.07        5.29      3.48 o 
   8   8  13       38.54       47.04      6.83 o 
   1   9  13      178.72      170.14      5.43 o 
   2   9  13       59.11       47.03      3.46 o 
   3   9  13        2.10        1.35      2.48 o 
   4   9  13       69.90       62.84      3.65 o 
   5   9  13        3.25        4.17      3.90 o 
   6   9  13        3.04        1.17      2.15 o 
   7   9  13        0.00        2.47      3.42 o 
   0  10  13      154.69      184.58      7.62 o 
   1  10  13       18.37       29.76      8.26 o 
   2  10  13       11.04       11.99      2.91 o 
   3  10  13        0.03       -0.01      4.24 o 
   4  10  13      396.54      431.07      8.24 o 
   5  10  13        1.87       -1.69      2.29 o 
   6  10  13       36.54       36.82      7.82 o 
   1  11  13       81.05       73.53      4.68 o 
   2  11  13       20.61       20.37      3.11 o 
   3  11  13       21.03       16.90      6.19 o 
   4  11  13       30.44       31.93      3.61 o 
   0  12  13       69.82       65.39      6.55 o 
   1  12  13       57.95       55.18      5.02 o 
   0   0  14      503.90      477.28     14.30 o 
   1   0  14     1478.53     1529.83     21.94 o 
   2   0  14       95.87       95.13      5.46 o 
   3   0  14       50.04       51.36      3.79 o 
   4   0  14      667.56      690.31     13.11 o 
   5   0  14      435.81      446.43     11.85 o 
   6   0  14       51.73       46.77      3.40 o 
   7   0  14        9.64       10.70      3.37 o 
   8   0  14       23.40       14.32      1.65 o 
   9   0  14      316.11      356.60     22.94 o 
   1   1  14      793.00      809.74     10.86 o 
   2   1  14       47.80       47.51      6.07 o 
   3   1  14        6.18       12.56      3.88 o 
   4   1  14       22.87       19.66      2.68 o 
   5   1  14        0.23        1.28      1.62 o 
   6   1  14      134.35      129.06      3.73 o 
   7   1  14        0.64        0.77      1.22 o 
   8   1  14      205.80      166.35      6.03 o 
   9   1  14        4.51       13.64     10.92 o 
  10   1  14        0.09       -9.49      9.49 o 
   0   2  14      695.53      761.69     13.77 o 
   1   2  14       20.58       21.70      2.36 o 
   2   2  14       39.22       44.58      3.09 o 
   3   2  14      573.89      545.34      7.96 o 
   4   2  14      263.76      272.67      7.70 o 
   5   2  14        7.12        5.25      2.08 o 
   6   2  14      101.23       90.45      3.13 o 
   7   2  14      115.58      101.13      3.84 o 
   8   2  14       14.06        9.44      2.28 o 
   9   2  14       63.30       66.37      9.90 o 
  10   2  14        6.05        5.54      5.27 o 
   1   3  14      350.32      347.48      6.35 o 
   2   3  14        4.94        4.17      2.65 o 
   3   3  14     1569.29     1583.23     15.78 o 
   4   3  14        8.46        8.45      2.20 o 
   5   3  14     1537.52     1593.70     26.85 o 
   6   3  14      505.04      531.83     12.61 o 
   7   3  14      460.87      445.25     19.90 o 
   8   3  14       82.15       68.96      7.25 o 
   9   3  14       55.02       50.84     10.09 o 
  10   3  14        3.63        2.54      8.36 o 
   0   4  14      501.62      457.07     10.00 o 
   1   4  14      781.96      838.77     10.63 o 
   2   4  14        0.08        0.27      2.15 o 
   3   4  14      705.27      754.15     10.35 o 
   4   4  14     1131.20     1121.57     12.87 o 
   5   4  14      395.90      425.71      7.34 o 
   6   4  14       21.33       20.35      5.11 o 
   7   4  14      215.53      262.99     11.53 o 
   8   4  14        5.20        3.27      3.07 o 
   9   4  14       25.89       25.10      3.42 o 
   1   5  14      509.72      466.21     11.07 o 
   2   5  14      110.43      100.92      3.45 o 
   3   5  14      461.87      458.95     15.87 o 
   4   5  14       25.04       27.43      3.33 o 
   5   5  14        0.49        2.55      1.98 o 
   6   5  14      212.52      178.23      4.80 o 
   7   5  14       77.28       73.62      4.55 o 
   8   5  14       57.61       50.59      4.58 o 
   9   5  14       12.97       11.15      2.85 o 
   0   6  14      322.37      318.28     15.00 o 
   1   6  14      159.23      155.01      4.67 o 
   2   6  14       45.34       53.64      7.51 o 
   3   6  14       24.28       16.59      2.40 o 
   4   6  14        4.65        3.61      2.42 o 
   5   6  14        4.38        2.25      1.61 o 
   6   6  14       16.47        8.52      3.42 o 
   7   6  14       79.40       63.60     11.01 o 
   8   6  14       77.37       70.27      6.48 o 
   9   6  14       18.45       14.52      4.01 o 
   1   7  14      181.38      173.86      5.08 o 
   2   7  14        2.16       -0.36      2.41 o 
   3   7  14      149.14      154.19      5.21 o 
   4   7  14       44.10       53.64      3.23 o 
   5   7  14        7.34        1.15      1.84 o 
   6   7  14       37.68       38.58      4.23 o 
   7   7  14        1.21       -0.71      3.14 o 
   8   7  14        2.04        4.39      3.49 o 
   0   8  14      139.42      110.28      7.21 o 
   1   8  14      332.18      376.33      7.27 o 
   2   8  14      233.40      238.46      8.67 o 
   3   8  14      160.20      187.13      6.61 o 
   4   8  14       96.07       63.27      4.22 o 
   5   8  14       17.31       24.05      7.97 o 
   6   8  14       29.04       24.95      4.28 o 
   7   8  14       83.45      105.12     14.33 o 
   1   9  14      152.57      125.35      4.93 o 
   2   9  14       46.58       40.10      3.42 o 
   3   9  14       77.14       65.04      3.81 o 
   4   9  14       57.28       51.07      3.29 o 
   5   9  14      179.40      195.60      7.89 o 
   6   9  14       25.18       17.96      6.20 o 
   0  10  14       66.35       54.30      5.29 o 
   1  10  14       35.11       42.99      3.60 o 
   2  10  14       55.72       36.00      4.26 o 
   3  10  14       10.03       10.21      2.91 o 
   4  10  14       50.54       36.48      7.39 o 
   5  10  14      165.06      187.97     16.60 o 
   1  11  14       16.13        7.21      3.01 o 
   2  11  14        2.35        5.88      3.14 o 
   1   1  15      146.88      135.12      4.88 o 
   2   1  15       22.38       20.93      2.57 o 
   3   1  15      385.05      378.26      6.82 o 
   4   1  15        4.58        4.91      2.14 o 
   5   1  15       17.98       17.80      2.27 o 
   6   1  15      225.75      232.36      6.04 o 
   7   1  15      126.81      116.57      3.57 o 
   8   1  15        5.48        4.59      6.93 o 
   9   1  15        4.12       -7.26      9.66 o 
   0   2  15      620.97      579.64     12.00 o 
   1   2  15       16.81       22.50      6.54 o 
   2   2  15     2198.61     2388.10     24.08 o 
   3   2  15     1173.09     1224.38     21.84 o 
   4   2  15       52.51       37.78      3.16 o 
   5   2  15       73.42       71.30      3.16 o 
   6   2  15      600.90      623.56      8.81 o 
   7   2  15        3.56        1.78      1.47 o 
   8   2  15       46.69       39.68     17.67 o 
   9   2  15       34.60       33.34      9.05 o 
   1   3  15      564.65      649.92     10.67 o 
   2   3  15      145.45      147.31      4.55 o 
   3   3  15      116.36      119.20      5.62 o 
   4   3  15       14.06       18.05      2.66 o 
   5   3  15       35.52       38.04      3.48 o 
   6   3  15        1.43        1.60      1.90 o 
   7   3  15       43.38       41.25      3.91 o 
   8   3  15        0.64       -4.13      8.11 o 
   9   3  15       31.39       29.57     10.44 o 
   0   4  15      161.90      129.72      6.04 o 
   1   4  15       64.67       53.78      3.22 o 
   2   4  15       19.40       18.51      5.45 o 
   3   4  15      412.17      438.02      7.35 o 
   4   4  15      251.50      226.54      5.18 o 
   5   4  15       40.53       34.38      7.89 o 
   6   4  15       12.68        8.17      1.82 o 
   7   4  15       22.57       23.29      3.47 o 
   8   4  15       30.99       28.69      2.92 o 
   9   4  15        8.41        9.14      2.80 o 
   1   5  15        1.04        3.58      4.13 o 
   2   5  15        2.60        3.86      2.49 o 
   3   5  15      363.23      395.16      7.20 o 
   4   5  15       50.39       39.52      8.24 o 
   5   5  15      244.18      216.15      5.36 o 
   6   5  15      337.74      371.07      8.77 o 
   7   5  15        1.45        2.42      4.60 o 
   8   5  15        1.13        3.21      3.31 o 
   0   6  15        0.30        8.03      3.88 o 
   1   6  15        0.01        0.62      3.51 o 
   2   6  15      714.38      787.81     15.72 o 
   3   6  15      111.30      101.34      4.18 o 
   4   6  15       29.91       33.37      2.92 o 
   5   6  15        0.00        0.53      2.17 o 
   6   6  15      289.94      318.88      9.99 o 
   7   6  15       23.16       22.45      3.76 o 
   8   6  15       24.96       30.21      4.67 o 
   1   7  15        1.52        7.71      2.67 o 
   2   7  15        7.26        3.64      2.78 o 
   3   7  15       17.58       16.19      3.00 o 
   4   7  15        3.14        5.64      2.21 o 
   5   7  15      125.67      104.50     14.24 o 
   6   7  15        1.41        8.55      3.47 o 
   7   7  15       58.47       49.94      4.63 o 
   0   8  15      130.76      111.90      6.26 o 
   1   8  15       64.21       55.46      3.61 o 
   2   8  15        1.80        1.25      2.09 o 
   3   8  15       34.55       18.82      5.22 o 
   4   8  15      113.89       95.61      3.94 o 
   5   8  15       59.24       39.45     10.40 o 
   6   8  15        3.59        6.67      3.91 o 
   1   9  15       17.05        9.62      3.02 o 
   2   9  15       10.10        8.02      3.87 o 
   3   9  15       15.23        9.81      2.65 o 
   4   9  15       12.91       11.90      2.77 o 
   0  10  15      287.48      374.48     13.86 o 
   1  10  15       57.51       61.60      4.05 o 
   2  10  15       36.18       39.90      4.02 o 
   0   0  16      171.13      197.50     10.07 o 
   1   0  16      340.17      357.80      9.42 o 
   2   0  16        2.71       -2.18      3.18 o 
   3   0  16       98.76      104.76      5.41 o 
   4   0  16      122.49      107.34      6.46 o 
   5   0  16      307.36      322.18      9.52 o 
   6   0  16       17.15       15.05      2.91 o 
   7   0  16      391.30      436.59     14.98 o 
   8   0  16        0.02        6.07     10.66 o 
   1   1  16      229.49      242.79      5.49 o 
   2   1  16       33.59       36.49      3.00 o 
   3   1  16       52.34       52.10      3.61 o 
   4   1  16       23.66       25.90      3.41 o 
   5   1  16       20.65       21.64      6.21 o 
   6   1  16        0.04        4.21      2.09 o 
   7   1  16       61.21       49.81      5.51 o 
   8   1  16       30.14       16.02     10.22 o 
   0   2  16      595.26      589.43     12.87 o 
   1   2  16        0.73        0.35      2.37 o 
   2   2  16       95.92      103.47      6.94 o 
   3   2  16       73.05       69.80      7.15 o 
   4   2  16      375.29      366.86      6.53 o 
   5   2  16       16.74       17.40      3.38 o 
   6   2  16        3.32        5.98      3.52 o 
   7   2  16        0.10       -1.17      4.13 o 
   1   3  16      442.37      439.87      7.62 o 
   2   3  16        5.47       10.24      3.04 o 
   3   3  16       64.83       67.57      3.44 o 
   4   3  16       92.06       74.82      3.77 o 
   5   3  16      447.86      462.54     20.49 o 
   6   3  16       29.04       23.62      3.28 o 
   7   3  16        1.23        0.96      3.04 o 
   8   3  16        1.26        4.61      9.45 o 
   0   4  16      293.75      285.27      8.96 o 
   1   4  16      389.46      433.34      7.80 o 
   2   4  16      393.47      342.38      6.72 o 
   3   4  16      190.83      157.59      4.84 o 
   4   4  16        4.55        5.55      2.29 o 
   5   4  16      150.72      151.72      4.86 o 
   6   4  16      185.08      172.05      7.39 o 
   7   4  16       17.50       21.09     11.78 o 
   1   5  16      438.11      435.70      7.81 o 
   2   5  16        6.08       15.39      4.49 o 
   3   5  16      176.45      166.10     11.42 o 
   4   5  16       90.02      100.61      4.14 o 
   5   5  16       29.06       18.78      8.60 o 
   6   5  16       32.56       23.68      4.59 o 
   7   5  16        1.54        0.97      3.52 o 
   0   6  16       55.58       66.14      5.07 o 
   1   6  16        0.27        5.13      2.66 o 
   2   6  16      163.72      156.63      5.16 o 
   3   6  16      110.91       95.35      4.30 o 
   4   6  16       49.87       50.65      3.55 o 
   5   6  16       87.62       73.40      5.33 o 
   6   6  16       74.71       74.54      6.61 o 
   1   7  16        4.20        5.74      3.37 o 
   2   7  16       29.97       32.39      4.87 o 
   3   7  16       14.53       17.14      3.05 o 
   4   7  16       34.91       18.05      2.85 o 
   5   7  16       12.48       11.87      3.45 o 
   0   8  16        0.35        5.61      4.88 o 
   1   8  16      134.51      174.41      5.38 o 
   2   8  16       81.27       89.08      4.80 o 
   3   8  16       30.62       36.98      3.39 o 
   4   8  16        0.00        0.45      2.41 o 
   1   9  16        2.51        1.06      2.89 o 
   2   9  16        0.12        3.26      2.92 o 
   1   1  17      255.68      258.31      6.02 o 
   2   1  17        6.60        1.58      2.06 o 
   3   1  17        1.60        1.72      2.31 o 
   4   1  17      169.60      164.26      4.93 o 
   5   1  17        2.69        2.31      1.89 o 
   6   1  17        9.78        9.99      2.19 o 
   7   1  17       29.47       21.03      5.76 o 
   0   2  17      435.98      495.78     11.80 o 
   1   2  17      257.74      240.34      5.81 o 
   2   2  17      132.49      154.39      4.65 o 
   3   2  17      324.25      360.63      7.50 o 
   4   2  17        0.61        1.90      2.43 o 
   5   2  17       65.81       50.46      4.06 o 
   6   2  17       75.00       75.58      5.72 o 
   7   2  17        2.74        3.99      8.75 o 
   1   3  17       11.46        8.05      5.84 o 
   2   3  17       14.22        6.80      2.52 o 
   3   3  17        0.65        0.73      3.52 o 
   4   3  17       14.45       15.18      3.13 o 
   5   3  17       15.38        7.07      2.20 o 
   6   3  17      176.87      161.71     12.87 o 
   7   3  17      112.69      110.99     14.93 o 
   0   4  17      277.56      273.79     10.32 o 
   1   4  17        0.74       -1.05      2.47 o 
   2   4  17       32.30       31.91      3.15 o 
   3   4  17      459.63      467.29      8.33 o 
   4   4  17      278.34      265.44     16.26 o 
   5   4  17       10.69        7.90      2.29 o 
   6   4  17        1.58        7.47      3.65 o 
   1   5  17        0.31        2.54      2.66 o 
   2   5  17       21.33       19.81      3.68 o 
   3   5  17       42.65       49.46      3.73 o 
   4   5  17        9.53        3.48      2.90 o 
   5   5  17      105.10      105.70      4.64 o 
   0   6  17      415.37      401.51     11.24 o 
   1   6  17        7.33        1.22      2.75 o 
   2   6  17      199.11      262.81     11.94 o 
   3   6  17       12.41        6.43      5.59 o 
   4   6  17      142.45      149.66      8.30 o 
   5   6  17        0.36        0.48      3.43 o 
   1   7  17        5.34        4.68      2.72 o 
   2   7  17       44.41       39.09      3.65 o 
   3   7  17       70.31       55.87      6.72 o 
   0   8  17       66.57       77.77      6.31 o 
   1   8  17       56.05       52.89     11.76 o 
   0   0  18      424.07      427.52     15.47 o 
   1   0  18      167.89      190.99      7.74 o 
   2   0  18       34.83       39.03      5.07 o 
   3   0  18       76.54       85.08      5.46 o 
   4   0  18       80.08       75.59      5.15 o 
   5   0  18       69.82       52.04      4.95 o 
   6   0  18        8.51       10.70      3.16 o 
   1   1  18       56.18       43.51      4.49 o 
   2   1  18       20.49       16.65      3.01 o 
   3   1  18        2.01        5.96      2.80 o 
   4   1  18      136.36      135.71      5.14 o 
   5   1  18        7.64        6.69      2.78 o 
   0   2  18       49.19       43.01      4.71 o 
   1   2  18        9.09       14.22      3.00 o 
   2   2  18       44.34       34.24      4.96 o 
   3   2  18        9.96        7.54      2.66 o 
   4   2  18       41.22       37.26      4.90 o 
   5   2  18       19.92       14.21      4.02 o 
   1   3  18       53.10       49.19      5.30 o 
   2   3  18        5.12       10.04      2.82 o 
   3   3  18        5.52        4.86      4.34 o 
   4   3  18        0.33        0.95      3.37 o 
   5   3  18       11.25        8.15      2.67 o 
   0   4  18        2.42       -3.62      3.62 o 
   1   4  18       11.12       16.14      2.84 o 
   2   4  18        0.30        5.34      4.24 o 
   3   4  18       82.83       82.38      4.09 o 
   4   4  18       44.22       38.29      4.94 o 
   1   5  18      146.01      149.21     11.38 o 
   2   5  18        5.99        7.37      2.75 o 
   3   5  18       18.68       15.84      4.21 o 
   0   6  18        7.48       14.56      4.88 o 
   1   6  18       61.91       55.66      6.00 o 
   2   6  18       29.95       25.07      6.55 o 
   1   1  19        4.49        7.81      2.49 o 
   2   1  19       85.75       89.52     11.47 o 
   3   1  19       55.24       61.04      3.79 o 
   0   2  19      260.71      303.98     11.94 o 
   1   2  19       13.37       14.71      3.36 o 
   2   2  19        0.47        3.04      2.39 o 
   3   2  19        9.62        8.53      4.11 o 
   1   3  19        3.20        5.37      3.15 o 
   2   3  19       41.65       40.42      3.48 o 
   0   4  19        4.16        2.18      4.37 o 
                                                 
